# Supplementary material for: N′-(3,5-Dichloro-2-hydroxy­benzyl­idene)-3-methoxy­benzohydrazide methanol solvate
Source: Acta Crystallogr Sect E Struct Rep Online. 2008 Apr 30;64(Pt 5):o948. doi: 10.1107/S160053680801235X (PMC2961072; doi:10.1107/S160053680801235X)
Supplement: Supplementary file 2 [file e-64-0o948-Isup2.hkl]

# 
# h,k,l, Fc-squared, Fo-squared, sigma(Fo-squared) and status flag 
# 
data_I
_shelx_title ' A in P-1' 
_shelx_refln_list_code          4 
_shelx_F_calc_maximum      214.23 
_exptl_crystal_F_000       384.00 
_reflns_d_resolution_high  0.7964 
 
loop_ 
 _symmetry_equiv_pos_as_xyz 
 'x, y, z' 
 '-x, -y, -z' 
 
_cell_length_a     7.7423 
_cell_length_b     9.0696 
_cell_length_c    12.2957 
_cell_angle_alpha  92.422 
_cell_angle_beta   98.948 
_cell_angle_gamma  96.954 
 
_shelx_F_squared_multiplier     1.000 
 
loop_ 
 _refln_index_h 
 _refln_index_k 
 _refln_index_l 
 _refln_F_squared_calc 
 _refln_F_squared_meas 
 _refln_F_squared_sigma 
 _refln_observed_status 
   1   0   0     2926.05     3183.73     72.63 o 
   2   0   0     1177.14     1262.57     36.52 o 
   3   0   0     2786.61     2949.21     83.69 o 
   4   0   0        6.76        6.02      1.20 o 
   5   0   0        0.89        1.10      1.11 o 
   6   0   0      190.79      188.40      9.15 o 
   7   0   0      447.60      456.53     17.65 o 
   8   0   0       56.26       50.30      7.29 o 
   9   0   0       30.96       25.61      5.95 o 
  -9   1   0        2.70        8.38      4.02 o 
  -8   1   0        4.53        5.21      3.18 o 
  -7   1   0      141.90      124.90      8.67 o 
  -6   1   0      199.81      191.93     17.22 o 
  -5   1   0      228.78      199.60      8.89 o 
  -4   1   0       46.28       42.49      2.81 o 
  -3   1   0       71.48       83.31      4.25 o 
  -2   1   0      110.93      113.25      3.97 o 
  -1   1   0      596.28      617.96     14.62 o 
   0   1   0        4.01        3.93      0.40 o 
   1   1   0        4.22        4.11      0.62 o 
   2   1   0      569.55      585.20     14.45 o 
   3   1   0      330.34      355.39      9.70 o 
   4   1   0      120.78      109.97      4.36 o 
   5   1   0      521.94      504.31     14.07 o 
   6   1   0      967.80      930.98     29.99 o 
   7   1   0       54.01       55.97      6.14 o 
   8   1   0        2.74        2.43      3.05 o 
   9   1   0       22.82       20.71      5.09 o 
  -9   2   0       25.77       30.04      5.47 o 
  -8   2   0      145.85      138.95     10.07 o 
  -7   2   0        1.53        3.25      2.52 o 
  -6   2   0        0.02       -1.49      3.60 o 
  -5   2   0      210.95      216.70     12.34 o 
  -4   2   0        0.06        1.17      2.00 o 
  -3   2   0     1278.98     1331.22     38.85 o 
  -2   2   0      147.01      129.23      3.99 o 
  -1   2   0     2511.82     2555.99     58.70 o 
   0   2   0      263.54      249.87      6.50 o 
   1   2   0      995.60     1070.68     25.24 o 
   2   2   0     1068.26     1089.87     31.93 o 
   3   2   0        5.01        2.91      2.03 o 
   4   2   0      763.18      794.58     20.40 o 
   5   2   0      501.55      477.90     13.68 o 
   6   2   0       14.89       16.69      2.63 o 
   7   2   0       39.57       49.68      6.37 o 
   8   2   0       32.54       45.80      6.00 o 
   9   2   0        4.36        2.56      5.37 o 
  -9   3   0        9.53       10.29      4.16 o 
  -8   3   0        0.08        1.50      2.92 o 
  -7   3   0      135.16      120.86      8.83 o 
  -6   3   0        7.72        9.21      2.74 o 
  -5   3   0      165.33      172.69      9.61 o 
  -4   3   0      785.70      788.84     25.06 o 
  -3   3   0        9.13        7.65      1.05 o 
  -2   3   0        3.42        2.66      0.99 o 
  -1   3   0      542.06      517.75     13.09 o 
   0   3   0      484.96      468.25     11.82 o 
   1   3   0      408.12      401.20     10.42 o 
   2   3   0      268.66      231.28      8.11 o 
   3   3   0     3225.03     3583.52     83.16 o 
   4   3   0        5.47        5.02      1.42 o 
   5   3   0      275.13      289.04     11.95 o 
   6   3   0        3.56        3.41      2.05 o 
   7   3   0        1.10       -4.22      3.15 o 
   8   3   0       44.79       56.09      9.93 o 
  -9   4   0        0.57        3.11      3.60 o 
  -8   4   0       16.61       13.47      9.93 o 
  -7   4   0       25.02       24.73      4.43 o 
  -6   4   0       25.40       23.73      5.92 o 
  -5   4   0      194.94      174.51     23.49 o 
  -4   4   0      401.24      374.83     14.28 o 
  -3   4   0      764.84      699.97     17.95 o 
  -2   4   0       55.70       53.64      3.03 o 
  -1   4   0      994.34     1030.23     25.12 o 
   0   4   0       41.81       40.59      2.48 o 
   1   4   0      244.38      251.67     11.09 o 
   2   4   0       19.27       23.79      2.05 o 
   3   4   0      227.85      241.84      8.40 o 
   4   4   0       43.77       40.80      3.21 o 
   5   4   0       33.74       27.02      3.91 o 
   6   4   0      112.47      112.47      8.09 o 
   7   4   0       55.96       55.54      8.78 o 
   8   4   0        7.58       11.59      4.82 o 
  -9   5   0        4.20        0.03      3.63 o 
  -8   5   0       24.04       27.68      5.08 o 
  -7   5   0        0.47        4.62      2.87 o 
  -6   5   0       68.43       68.59      6.67 o 
  -5   5   0      210.80      196.19      9.57 o 
  -4   5   0       44.29       43.60      4.67 o 
  -3   5   0      184.10      183.95      6.39 o 
  -2   5   0       10.55       11.62      1.83 o 
  -1   5   0        0.48       -1.40      0.93 o 
   0   5   0       63.25       61.86      3.22 o 
   1   5   0      193.23      182.10      6.06 o 
   2   5   0      197.58      203.16      9.53 o 
   3   5   0      124.50      122.92      6.88 o 
   4   5   0       92.79       86.91      6.70 o 
   5   5   0        2.97        5.55      3.54 o 
   6   5   0        9.46       11.77      3.38 o 
   7   5   0       76.38       74.66      7.46 o 
   8   5   0        1.37        3.20      4.82 o 
  -8   6   0       33.00       45.10      6.80 o 
  -7   6   0        6.44        5.71      3.45 o 
  -6   6   0       10.03        9.31      3.36 o 
  -5   6   0        1.73        0.55      2.25 o 
  -4   6   0       29.44       30.89      4.13 o 
  -3   6   0       46.27       48.54      3.58 o 
  -2   6   0       12.13       15.37      2.22 o 
  -1   6   0       25.63       24.44      2.52 o 
   0   6   0       22.36       20.50      2.23 o 
   1   6   0      216.45      191.77     16.62 o 
   2   6   0      266.97      248.79     11.07 o 
   3   6   0        5.21        5.32      2.21 o 
   4   6   0      114.19       97.58     13.79 o 
   5   6   0        0.08       -0.54      2.25 o 
   6   6   0        1.47        1.74      2.66 o 
   7   6   0        5.35        4.11      3.52 o 
  -8   7   0        0.13       -1.60      3.48 o 
  -7   7   0        0.57        1.81      3.39 o 
  -6   7   0        8.55        2.13      7.65 o 
  -5   7   0        2.85        4.35      2.75 o 
  -4   7   0       67.92       64.78      6.13 o 
  -3   7   0      195.87      221.23     11.91 o 
  -2   7   0       67.17       68.27      5.20 o 
  -1   7   0      317.18      323.77     13.23 o 
   0   7   0      157.01      140.68      7.71 o 
   1   7   0       20.32       22.60      3.72 o 
   2   7   0       98.03       96.05     13.38 o 
   3   7   0       18.07       20.24      3.93 o 
   4   7   0        0.87       -1.06      4.35 o 
   5   7   0       16.10       16.40      5.97 o 
   6   7   0        1.36        4.64      3.27 o 
  -7   8   0        3.33       -0.27      3.54 o 
  -6   8   0       44.60       52.33      8.57 o 
  -5   8   0        0.05       -0.44      2.67 o 
  -4   8   0       44.08       40.33      5.29 o 
  -3   8   0       17.45       16.63      4.07 o 
  -2   8   0       14.28       13.15      3.18 o 
  -1   8   0        7.84        8.14      5.20 o 
   0   8   0        9.47       10.57      3.04 o 
   1   8   0        1.03        1.89      3.88 o 
   2   8   0       12.50       15.01      6.80 o 
   3   8   0        7.75        9.98      3.45 o 
   4   8   0       79.28       63.40      7.07 o 
   5   8   0       22.77       29.29      6.78 o 
  -6   9   0        2.02       -1.49      3.48 o 
  -5   9   0       12.10       17.22      6.10 o 
  -4   9   0        0.05       -0.04      4.09 o 
  -3   9   0        2.49        4.39      4.09 o 
  -2   9   0        5.21        5.05      4.86 o 
  -1   9   0        0.00        0.81      2.45 o 
   0   9   0      252.01      274.11     13.15 o 
   1   9   0        1.04       -0.88      2.31 o 
   2   9   0       22.53       28.00      4.82 o 
   3   9   0        0.05       -1.60      2.76 o 
   4   9   0       44.34       46.04      7.08 o 
  -5  10   0       11.52        6.44      5.46 o 
  -4  10   0        1.91       -2.09      3.92 o 
  -3  10   0        0.67       -1.92      4.18 o 
  -2  10   0        3.77        6.35      4.60 o 
  -1  10   0       61.48       77.58      7.78 o 
   0  10   0        5.43       13.30      4.01 o 
   1  10   0       14.80       11.89      4.04 o 
   2  10   0        5.86        7.01      3.58 o 
   3  10   0       14.54       10.71      6.35 o 
  -3  11   0        2.71        8.06      6.10 o 
  -2  11   0        0.55        2.17      5.11 o 
  -1  11   0       69.34       74.84      8.28 o 
   0  11   0      109.13      122.54     10.52 o 
   1  11   0       29.00       23.96      5.29 o 
  -1 -11   1        8.68        3.55      3.50 o 
   0 -11   1       11.61        3.98      8.31 o 
   1 -11   1        0.10        4.26      3.75 o 
   2 -11   1        4.92       12.15      6.52 o 
   3 -11   1        0.06        9.12      6.61 o 
  -3 -10   1        0.00        0.79      3.36 o 
  -2 -10   1        0.11       -0.59      3.12 o 
  -1 -10   1        0.49        2.21      3.01 o 
   0 -10   1        5.25        8.20      3.59 o 
   1 -10   1        0.12        0.99      2.79 o 
   2 -10   1       11.53       22.55      6.52 o 
   3 -10   1        0.41       11.98      6.05 o 
   4 -10   1        2.92        5.92      5.11 o 
   5 -10   1        0.53        2.43      5.37 o 
  -4  -9   1        3.60        4.86      3.50 o 
  -3  -9   1       38.37       42.86      6.03 o 
  -2  -9   1       54.88       73.00      7.68 o 
  -1  -9   1       13.03       14.93      3.81 o 
   0  -9   1       40.98       40.23      5.44 o 
   1  -9   1       15.27       21.80      4.43 o 
   2  -9   1        6.24       11.75      4.11 o 
   3  -9   1        4.44        7.37      4.56 o 
   4  -9   1       20.16       20.93      5.67 o 
   5  -9   1        7.45        4.01      4.13 o 
   6  -9   1        1.63        4.75      3.98 o 
  -5  -8   1        3.11        1.22      3.20 o 
  -4  -8   1       10.45        5.73      3.53 o 
  -3  -8   1      134.69      133.92     25.85 o 
  -2  -8   1       31.54       29.06      4.81 o 
  -1  -8   1       22.63       25.44      4.19 o 
   0  -8   1        7.34        5.41      2.55 o 
   1  -8   1       22.68       19.78      3.81 o 
   2  -8   1       69.80       70.49      6.33 o 
   3  -8   1      181.61      193.64     14.62 o 
   4  -8   1       20.65       17.52      7.86 o 
   5  -8   1        2.22       -3.45      2.30 o 
   6  -8   1        5.17        9.32      3.84 o 
   7  -8   1        0.15        4.47      3.44 o 
  -6  -7   1       18.38       26.53      5.15 o 
  -5  -7   1      183.54      175.30     10.65 o 
  -4  -7   1       12.01        6.39      2.85 o 
  -3  -7   1       40.73       43.52      5.31 o 
  -2  -7   1       50.82       55.76      5.86 o 
  -1  -7   1        5.08        4.42      2.45 o 
   0  -7   1        2.37        1.98      1.90 o 
   1  -7   1        1.39        3.12      2.41 o 
   2  -7   1        9.64        8.17      2.18 o 
   3  -7   1       73.38       89.16      6.74 o 
   4  -7   1       29.82       44.48      5.99 o 
   5  -7   1        5.32        6.13      2.93 o 
   6  -7   1        1.03        1.12      2.68 o 
   7  -7   1       14.42       18.86      4.59 o 
   8  -7   1        0.02        1.38      3.61 o 
  -7  -6   1       26.41       35.06      5.67 o 
  -6  -6   1        3.69        2.60      2.48 o 
  -5  -6   1       30.95       23.29      4.19 o 
  -4  -6   1        0.01        3.03      2.17 o 
  -3  -6   1        0.03        1.54      1.90 o 
  -2  -6   1       85.18       80.72      6.43 o 
  -1  -6   1      565.84      525.55     37.23 o 
   0  -6   1        0.76        1.22      1.83 o 
   1  -6   1      305.72      258.20      8.31 o 
   2  -6   1      481.48      474.65     16.30 o 
   3  -6   1       18.55       28.88      2.94 o 
   4  -6   1       72.72       80.89      6.49 o 
   5  -6   1       63.39       72.43      6.68 o 
   6  -6   1       26.09       32.86     10.29 o 
   7  -6   1        1.51        3.46      4.58 o 
   8  -6   1        1.93        0.72      3.44 o 
  -8  -5   1       16.27       22.80      6.91 o 
  -7  -5   1       31.64       30.00      5.00 o 
  -6  -5   1        0.54       -1.27      2.24 o 
  -5  -5   1       11.63       11.47      3.16 o 
  -4  -5   1      306.61      310.95     13.16 o 
  -3  -5   1        0.60       -0.30      2.47 o 
  -2  -5   1      568.08      646.86     21.97 o 
  -1  -5   1     1681.34     1821.24     43.25 o 
   0  -5   1      245.46      227.09      9.87 o 
   1  -5   1       81.25       83.35      3.83 o 
   2  -5   1      191.78      171.94      6.07 o 
   3  -5   1       45.87       46.77      3.28 o 
   4  -5   1        9.40        9.73      3.71 o 
   5  -5   1      320.50      308.41     12.91 o 
   6  -5   1        0.01        1.07      2.37 o 
   7  -5   1        0.86        3.04      2.85 o 
   8  -5   1       71.39       73.26     12.81 o 
  -8  -4   1       24.14       46.16      8.57 o 
  -7  -4   1        9.10       11.12      4.18 o 
  -6  -4   1       94.74      103.25      7.88 o 
  -5  -4   1       74.56       79.35      8.25 o 
  -4  -4   1        2.72        2.24      1.92 o 
  -3  -4   1       17.88       15.68      1.83 o 
  -2  -4   1       16.95       17.69      1.57 o 
  -1  -4   1      242.47      248.68      7.09 o 
   0  -4   1       15.49       15.54      1.45 o 
   1  -4   1      593.46      571.97     14.70 o 
   2  -4   1      485.05      479.11     12.81 o 
   3  -4   1        0.67       -1.12      0.87 o 
   4  -4   1      222.55      220.36      9.49 o 
   5  -4   1        1.68        0.61      1.81 o 
   6  -4   1       68.03       68.67      6.34 o 
   7  -4   1       19.86       29.34      4.77 o 
   8  -4   1        0.14        5.39      3.28 o 
   9  -4   1        7.57       11.24      4.53 o 
  -8  -3   1       56.18       73.19     11.12 o 
  -7  -3   1        2.96        0.85      3.67 o 
  -6  -3   1      545.96      530.38     15.59 o 
  -5  -3   1      111.89      112.03      5.32 o 
  -4  -3   1       12.70       12.77      2.11 o 
  -3  -3   1       57.82       62.05      4.75 o 
  -2  -3   1        2.83        5.59      1.58 o 
  -1  -3   1      151.60      145.60      4.35 o 
   0  -3   1     1082.41     1104.61     26.24 o 
   1  -3   1     1179.46     1187.51     28.27 o 
   2  -3   1      492.62      512.28     13.21 o 
   3  -3   1      427.39      421.29     11.35 o 
   4  -3   1      875.95      824.11     20.80 o 
   5  -3   1       70.09       63.61      5.54 o 
   6  -3   1        7.94        5.75      4.20 o 
   7  -3   1       29.77       29.22      6.73 o 
   8  -3   1       46.54       45.32      6.08 o 
   9  -3   1       19.94       18.77      6.20 o 
  -9  -2   1        2.92        8.01      6.10 o 
  -8  -2   1        0.07        2.05      4.09 o 
  -7  -2   1        0.06        1.12      2.51 o 
  -6  -2   1      253.88      236.80     12.29 o 
  -5  -2   1      851.42      791.31     34.61 o 
  -4  -2   1      680.77      711.34     18.45 o 
  -3  -2   1        8.82       12.23      1.61 o 
  -2  -2   1     1381.19     1383.97     58.86 o 
  -1  -2   1     1287.70     1265.87     29.63 o 
   0  -2   1       14.87       18.96      1.12 o 
   1  -2   1      387.42      402.73     10.18 o 
   2  -2   1      939.47      943.04     22.65 o 
   3  -2   1       77.60       74.71      3.04 o 
   4  -2   1       67.47       69.34      3.22 o 
   5  -2   1      188.14      184.94      8.57 o 
   6  -2   1       29.13       48.81      8.74 o 
   7  -2   1      219.55      219.69     15.69 o 
   8  -2   1      146.15      163.39     24.66 o 
   9  -2   1       11.32       10.10      4.27 o 
  -9  -1   1        0.74       -1.34      3.44 o 
  -8  -1   1       55.24       65.60      7.05 o 
  -7  -1   1        2.54        1.87      2.49 o 
  -6  -1   1      161.98      144.29      7.83 o 
  -5  -1   1       55.39       63.27      3.80 o 
  -4  -1   1      903.00      903.03     22.59 o 
  -3  -1   1        4.09        2.73      0.91 o 
  -2  -1   1       79.54       71.47      2.65 o 
  -1  -1   1     1375.13     1460.71     33.78 o 
   0  -1   1      971.79      995.93     23.63 o 
   1  -1   1      345.98      356.92      8.82 o 
   2  -1   1     1688.84     1726.72     40.21 o 
   3  -1   1      351.12      332.33     13.70 o 
   4  -1   1        9.51       12.88      1.73 o 
   5  -1   1      622.87      559.57     19.15 o 
   6  -1   1       91.69       92.37      6.86 o 
   7  -1   1       33.19       28.86      4.47 o 
   8  -1   1        1.64       -1.45      2.65 o 
   9  -1   1       15.39        7.68      4.48 o 
  -9   0   1       28.37       27.72      5.46 o 
  -8   0   1      165.16      173.33     16.20 o 
  -7   0   1       39.14       52.43      9.46 o 
  -6   0   1      660.53      674.60     23.98 o 
  -5   0   1      155.32      152.97      5.55 o 
  -4   0   1       96.31      116.16      4.32 o 
  -3   0   1      526.15      572.47     14.45 o 
  -2   0   1      104.97      106.40      3.37 o 
  -1   0   1      868.40      894.78     20.91 o 
   0   0   1       10.40        9.01      0.68 o 
   1   0   1       64.75       69.81      2.23 o 
   2   0   1      153.30      159.76      4.76 o 
   3   0   1      844.52      900.34     22.08 o 
   4   0   1      167.24      175.17      5.98 o 
   5   0   1       11.59       13.80      1.97 o 
   6   0   1      453.10      454.96     16.92 o 
   7   0   1       22.74       18.03      3.64 o 
   8   0   1        2.41        2.24      6.86 o 
   9   0   1        4.86        7.98      4.48 o 
  -9   1   1        4.25       -2.46      3.75 o 
  -8   1   1       51.07       42.62      5.95 o 
  -7   1   1       18.13       17.42      4.16 o 
  -6   1   1      105.57       91.98     10.89 o 
  -5   1   1      334.06      316.15     12.22 o 
  -4   1   1       31.01       34.87      2.51 o 
  -3   1   1     1700.83     1737.57     40.71 o 
  -2   1   1     6351.52     6756.90    185.69 o 
  -1   1   1      224.62      209.07      5.44 o 
   0   1   1      823.25      881.61     20.53 o 
   1   1   1     5316.06     5554.83    126.34 o 
   2   1   1       52.73       51.49      2.26 o 
   3   1   1        9.73       21.01      1.88 o 
   4   1   1      102.53      106.47      4.41 o 
   5   1   1       25.66       32.43      3.79 o 
   6   1   1      153.50      148.84      7.97 o 
   7   1   1      300.92      304.30     22.93 o 
   8   1   1       24.04       38.68      5.61 o 
   9   1   1        1.31        5.81      3.93 o 
  -9   2   1        5.35        3.73      3.72 o 
  -8   2   1      109.64      106.09      8.80 o 
  -7   2   1       49.31       43.40      5.33 o 
  -6   2   1       16.46       17.07      3.30 o 
  -5   2   1      570.08      553.91     26.36 o 
  -4   2   1      126.03       96.68      5.24 o 
  -3   2   1      425.33      424.46     14.06 o 
  -2   2   1        0.14        0.36      0.50 o 
  -1   2   1     2198.87     2316.84     53.33 o 
   0   2   1     2060.41     2120.68     58.89 o 
   1   2   1        6.70        8.23      2.19 o 
   2   2   1        6.62       10.25      1.54 o 
   3   2   1       53.92       63.45      3.32 o 
   4   2   1      236.10      213.04      7.07 o 
   5   2   1      120.43      131.30      5.53 o 
   6   2   1        0.39       -0.79      1.58 o 
   7   2   1      108.55      128.69      8.89 o 
   8   2   1       54.09       52.82      6.28 o 
   9   2   1        1.25        3.07      5.88 o 
  -9   3   1       14.05       10.08      4.35 o 
  -8   3   1        4.53       -0.74      2.64 o 
  -7   3   1      225.47      222.72     15.30 o 
  -6   3   1       43.75       41.92      4.85 o 
  -5   3   1      169.21      177.83      8.50 o 
  -4   3   1      478.71      458.31     15.94 o 
  -3   3   1       56.04       62.41      5.71 o 
  -2   3   1      685.54      710.53     17.59 o 
  -1   3   1     2774.13     2768.50     63.90 o 
   0   3   1        9.76        7.87      1.09 o 
   1   3   1      323.09      310.25      8.47 o 
   2   3   1     4995.18     5494.35    125.93 o 
   3   3   1      257.41      355.84     10.21 o 
   4   3   1       27.66       29.10      2.76 o 
   5   3   1      297.35      249.76     13.88 o 
   6   3   1       18.14       23.11      4.01 o 
   7   3   1       10.62        8.55      3.37 o 
   8   3   1        1.28       -5.75      3.84 o 
  -9   4   1        7.38       10.96      4.26 o 
  -8   4   1        0.32        6.00      3.37 o 
  -7   4   1        4.61        3.87      2.89 o 
  -6   4   1        0.51        3.04      2.52 o 
  -5   4   1      307.16      282.43     11.87 o 
  -4   4   1       42.67       48.74      4.68 o 
  -3   4   1      317.00      288.99      8.49 o 
  -2   4   1     1260.83     1252.25     30.26 o 
  -1   4   1      566.53      576.65     14.82 o 
   0   4   1     1585.12     1516.46     36.08 o 
   1   4   1      806.83      827.37     20.62 o 
   2   4   1      418.05      418.14     11.57 o 
   3   4   1      186.90      171.82      6.14 o 
   4   4   1       55.78       53.95      3.74 o 
   5   4   1       56.12       53.29      5.27 o 
   6   4   1       13.80       11.39      3.02 o 
   7   4   1        0.16        1.53      3.24 o 
  -9   5   1       11.83       17.50      5.11 o 
  -8   5   1        1.04        1.62      3.90 o 
  -7   5   1        8.29        6.55      3.13 o 
  -6   5   1       69.78       58.53     12.74 o 
  -5   5   1      153.84      153.94      8.30 o 
  -4   5   1       45.27       42.69      5.22 o 
  -3   5   1      145.30      137.67      9.89 o 
  -2   5   1      486.22      484.43     13.27 o 
  -1   5   1       59.78       58.28      3.39 o 
   0   5   1       22.29       19.52      2.06 o 
   1   5   1       22.35       22.81      3.42 o 
   2   5   1        0.91        2.40      1.17 o 
   3   5   1       69.73       57.82      3.79 o 
   4   5   1      306.25      287.29     12.22 o 
   5   5   1       42.98       35.89      4.73 o 
   6   5   1      201.98      200.21     10.59 o 
   7   5   1      119.40       96.84     12.23 o 
  -8   6   1        2.90        3.00      3.58 o 
  -7   6   1        1.33        1.18      2.86 o 
  -6   6   1        1.68        2.28      2.88 o 
  -5   6   1        7.52        4.19      2.79 o 
  -4   6   1        1.77        0.58      4.56 o 
  -3   6   1      191.02      184.75      6.75 o 
  -2   6   1      562.90      579.62     15.88 o 
  -1   6   1      446.86      468.53     13.20 o 
   0   6   1        2.67        3.38      1.46 o 
   1   6   1       77.95       76.41      4.22 o 
   2   6   1      453.30      446.40     16.84 o 
   3   6   1        0.41       -0.94      1.57 o 
   4   6   1      392.77      380.11     15.58 o 
   5   6   1        1.73        8.41      3.15 o 
   6   6   1       15.95       13.94      5.16 o 
   7   6   1       22.91       25.32      7.50 o 
  -8   7   1        4.39        4.69      3.78 o 
  -7   7   1        3.00       -1.23      3.13 o 
  -6   7   1        0.21        0.79      2.81 o 
  -5   7   1        4.96        8.79      3.23 o 
  -4   7   1      117.40      115.20      8.12 o 
  -3   7   1       35.46       34.17      4.56 o 
  -2   7   1       29.67       34.07      3.29 o 
  -1   7   1       30.74       33.06      3.16 o 
   0   7   1      160.87      155.50      8.19 o 
   1   7   1       20.45       19.10      3.41 o 
   2   7   1        7.34        4.11      3.75 o 
   3   7   1      279.25      274.80     12.68 o 
   4   7   1       19.55        6.18      4.18 o 
   5   7   1        0.15       -2.46      2.56 o 
   6   7   1        2.74       -0.34      4.43 o 
  -7   8   1        7.98        9.88      4.16 o 
  -6   8   1      123.85      118.90      9.78 o 
  -5   8   1        6.15        3.93      3.11 o 
  -4   8   1        8.91        8.80      4.41 o 
  -3   8   1       38.38       44.91      5.17 o 
  -2   8   1       30.48       36.37      4.97 o 
  -1   8   1       13.35       10.07      3.22 o 
   0   8   1        0.50       -0.91      2.00 o 
   1   8   1       28.98       30.04     11.42 o 
   2   8   1       18.45       21.27      4.02 o 
   3   8   1        0.13        2.62      2.77 o 
   4   8   1       13.66       15.26      4.07 o 
   5   8   1       15.77        8.57      5.97 o 
  -6   9   1      114.45      121.94     10.50 o 
  -5   9   1        6.33        7.16      3.65 o 
  -4   9   1        0.15        3.92      4.01 o 
  -3   9   1        6.34        0.94      3.54 o 
  -2   9   1        2.95        0.55      2.57 o 
  -1   9   1        2.16        5.53      4.24 o 
   0   9   1       18.77       25.27      4.41 o 
   1   9   1       22.16       26.18      7.84 o 
   2   9   1       38.44       44.98      6.03 o 
   3   9   1       25.30       21.46      4.75 o 
   4   9   1        9.47        7.59      5.03 o 
  -5  10   1        0.63       -5.20      3.71 o 
  -4  10   1        5.00        2.09      4.48 o 
  -3  10   1        9.80       16.20      6.65 o 
  -2  10   1       12.68       15.30      5.97 o 
  -1  10   1      108.41      130.90     14.00 o 
   0  10   1      116.40      112.49      9.46 o 
   1  10   1       23.61       28.21      5.18 o 
   2  10   1        4.77       13.49      6.18 o 
   3  10   1        2.58       -0.94      4.05 o 
  -3  11   1        7.38        8.91      5.92 o 
  -2  11   1        0.01        2.73      6.44 o 
  -1  11   1        4.25       12.97      5.33 o 
   0  11   1        1.44        1.26      3.67 o 
  -1 -11   2        7.16       10.59      4.43 o 
   0 -11   2       14.76       15.47      4.80 o 
   1 -11   2       33.66       37.94      6.07 o 
   2 -11   2        0.44        1.32      5.07 o 
   3 -11   2        0.00        0.04      5.92 o 
  -3 -10   2       16.75       14.61      4.65 o 
  -2 -10   2        2.00        4.64      3.34 o 
  -1 -10   2        1.32       -0.99      2.61 o 
   0 -10   2        8.06        2.86      3.23 o 
   1 -10   2        0.00        3.68      5.43 o 
   2 -10   2        0.40        7.63      4.99 o 
   3 -10   2        8.91       18.97      6.99 o 
   4 -10   2       12.67       16.11      6.35 o 
   5 -10   2        7.28        7.16      5.92 o 
  -4  -9   2        2.60        2.57      3.06 o 
  -3  -9   2        0.06        5.50      3.34 o 
  -2  -9   2        1.56        4.84      4.62 o 
  -1  -9   2       20.37       18.23      4.03 o 
   0  -9   2       26.76       26.72      6.56 o 
   1  -9   2        0.16        2.10      4.71 o 
   2  -9   2       43.42       52.00      6.08 o 
   3  -9   2       35.62       30.65      7.63 o 
   4  -9   2        1.65        4.31      4.01 o 
   5  -9   2        5.27        8.14      4.99 o 
   6  -9   2        3.71        6.22      4.94 o 
  -6  -8   2        0.02        4.54      3.83 o 
  -5  -8   2        3.53        4.47      4.73 o 
  -4  -8   2        3.97        3.39      2.86 o 
  -3  -8   2       85.64       86.93      8.09 o 
  -2  -8   2       31.51       25.01      7.03 o 
  -1  -8   2       34.62       43.09      8.84 o 
   0  -8   2       90.48       98.83      8.02 o 
   1  -8   2        0.09        2.48      2.32 o 
   2  -8   2        1.21        3.81      2.60 o 
   3  -8   2        0.11        2.94      3.96 o 
   4  -8   2        6.23        7.03      4.01 o 
   5  -8   2        3.79        3.19      2.80 o 
   6  -8   2        0.57        2.77      3.05 o 
   7  -8   2        0.00        2.54      3.45 o 
  -6  -7   2       37.78       39.77      5.89 o 
  -5  -7   2       16.70       23.05      4.33 o 
  -4  -7   2        4.51        2.76      3.47 o 
  -3  -7   2        0.57        1.45      2.00 o 
  -2  -7   2       13.91       10.24      3.07 o 
  -1  -7   2       91.05       82.44      7.10 o 
   0  -7   2        2.73        4.59      2.35 o 
   1  -7   2        0.00       -1.42      1.76 o 
   2  -7   2        0.00       -0.81      1.88 o 
   3  -7   2        4.37        3.61      2.52 o 
   4  -7   2       35.65       41.78      8.65 o 
   5  -7   2       24.98       20.79      4.08 o 
   6  -7   2       21.97       22.18      4.33 o 
   7  -7   2        9.55        9.51      4.03 o 
   8  -7   2        1.90        2.28      3.54 o 
  -7  -6   2       36.84       34.41      5.72 o 
  -6  -6   2        0.04       -1.44      2.35 o 
  -5  -6   2       25.13       22.24      4.17 o 
  -4  -6   2       68.97       79.99     12.72 o 
  -3  -6   2       10.94       10.67      4.77 o 
  -2  -6   2       53.17       48.81      6.24 o 
  -1  -6   2       42.34       45.27     12.53 o 
   0  -6   2       32.63       31.78      4.04 o 
   1  -6   2        0.51        0.11      1.23 o 
   2  -6   2      146.99      163.70      6.27 o 
   3  -6   2       30.50       28.98      4.96 o 
   4  -6   2       35.23       37.74      4.67 o 
   5  -6   2       96.16       91.43      7.38 o 
   6  -6   2        2.95        0.30      2.49 o 
   7  -6   2        0.66        3.78      3.07 o 
   8  -6   2        7.94        6.00      8.16 o 
  -8  -5   2        1.95       12.53      5.58 o 
  -7  -5   2       24.07       13.35     10.04 o 
  -6  -5   2        0.00       -0.08      1.96 o 
  -5  -5   2        0.21       -1.86      1.87 o 
  -4  -5   2      238.55      215.67     13.94 o 
  -3  -5   2      364.68      362.21     14.25 o 
  -2  -5   2      531.65      535.48     19.12 o 
  -1  -5   2      574.62      537.35     23.44 o 
   0  -5   2       39.90       37.39      2.37 o 
   1  -5   2        0.16        0.22      1.04 o 
   2  -5   2      233.00      231.00      8.52 o 
   3  -5   2       86.66       88.19      8.09 o 
   4  -5   2       32.22       28.27      6.54 o 
   5  -5   2      197.14      195.88      9.66 o 
   6  -5   2       10.45       11.86      3.32 o 
   7  -5   2       10.66       10.97      6.99 o 
   8  -5   2       23.06       18.42      8.67 o 
  -8  -4   2        1.58        2.22      3.88 o 
  -7  -4   2       36.56       28.77      6.61 o 
  -6  -4   2      120.95      129.84      8.93 o 
  -5  -4   2      106.20      107.61      7.56 o 
  -4  -4   2      157.42      134.53      7.29 o 
  -3  -4   2      840.44      815.57     26.71 o 
  -2  -4   2       25.82       22.89      2.91 o 
  -1  -4   2      216.80      204.97      8.50 o 
   0  -4   2      219.10      230.02      6.74 o 
   1  -4   2      405.54      418.99     11.39 o 
   2  -4   2      535.11      567.70     26.64 o 
   3  -4   2      401.11      393.54     11.16 o 
   4  -4   2       42.23       53.78      9.74 o 
   5  -4   2        0.10       -0.97      1.75 o 
   6  -4   2      115.97      112.91      8.16 o 
   7  -4   2       11.57       11.48      3.67 o 
   8  -4   2       15.48       12.28      3.99 o 
   9  -4   2       29.85       19.25     11.04 o 
  -8  -3   2       48.33       61.98     10.78 o 
  -7  -3   2       28.48       32.82      7.67 o 
  -6  -3   2        0.28        2.42      2.38 o 
  -5  -3   2      834.97      813.59     21.48 o 
  -4  -3   2       26.81       28.35      2.57 o 
  -3  -3   2       60.98       78.90      3.60 o 
  -2  -3   2      164.90      156.56      4.91 o 
  -1  -3   2       53.49       51.25      5.16 o 
   0  -3   2      267.87      241.17      6.74 o 
   1  -3   2        5.31        5.50      1.07 o 
   2  -3   2      183.90      188.77      5.93 o 
   3  -3   2       29.02       30.68      2.83 o 
   4  -3   2       33.90       34.04      3.34 o 
   5  -3   2        0.65        0.72      2.81 o 
   6  -3   2       14.63       25.06      4.12 o 
   7  -3   2       51.46       40.30      5.46 o 
   8  -3   2       15.73       17.75      4.40 o 
   9  -3   2        0.15       -4.99      3.33 o 
  -9  -2   2        0.00       -2.43      4.65 o 
  -8  -2   2       65.73       74.42     11.38 o 
  -7  -2   2       93.19       96.44      9.65 o 
  -6  -2   2      793.00      791.45     21.40 o 
  -5  -2   2      136.03      144.07      6.13 o 
  -4  -2   2        2.83        1.81      1.09 o 
  -3  -2   2      169.18      198.94      6.22 o 
  -2  -2   2     1247.78     1313.80     31.05 o 
  -1  -2   2     1902.31     1954.57     56.61 o 
   0  -2   2    15980.55    16077.33    364.56 o 
   1  -2   2    45896.02    42045.26    955.69 o 
   2  -2   2      142.39      129.39      4.31 o 
   3  -2   2      119.26      125.47      5.33 o 
   4  -2   2      401.83      379.76     14.69 o 
   5  -2   2       49.65       45.49      6.80 o 
   6  -2   2        9.68       12.66      3.13 o 
   7  -2   2      199.85      200.35     10.42 o 
   8  -2   2      155.26      131.94      9.90 o 
   9  -2   2       15.41       12.97      4.54 o 
  -9  -1   2       32.40       38.62      9.21 o 
  -8  -1   2        3.40        0.51      2.97 o 
  -7  -1   2       10.23       12.75      4.94 o 
  -6  -1   2      855.79      742.38     51.21 o 
  -5  -1   2       36.91       42.61      3.16 o 
  -4  -1   2      637.97      695.30     17.92 o 
  -3  -1   2      882.31      933.96     22.81 o 
  -2  -1   2        3.03        2.96      0.75 o 
  -1  -1   2      489.73      520.31     15.39 o 
   0  -1   2     1448.42     1560.15     36.06 o 
   1  -1   2       88.41       82.79      2.79 o 
   2  -1   2      118.99      120.92      4.96 o 
   3  -1   2      605.35      563.37     14.49 o 
   4  -1   2        5.18        5.98      1.33 o 
   5  -1   2       51.01       52.72      3.53 o 
   6  -1   2      864.04      816.33     27.14 o 
   7  -1   2      197.91      198.86     13.92 o 
   8  -1   2       19.03       16.48      4.01 o 
   9  -1   2       25.44       23.22      5.30 o 
  -9   0   2      110.44      102.03      9.30 o 
  -8   0   2        8.49       13.52      3.82 o 
  -7   0   2      328.81      333.49     14.08 o 
  -6   0   2        4.04        4.70      2.39 o 
  -5   0   2        6.69        9.30      1.66 o 
  -4   0   2      215.20      238.29      7.23 o 
  -3   0   2      273.19      316.01      8.66 o 
  -2   0   2     2072.73     2204.62     50.96 o 
  -1   0   2      382.81      403.52      9.93 o 
   0   0   2      290.18      267.70      6.72 o 
   1   0   2      569.31      587.69     14.15 o 
   2   0   2      798.50      818.47     24.36 o 
   3   0   2     1801.65     1795.26     42.46 o 
   4   0   2      178.27      166.61      5.87 o 
   5   0   2      127.27      118.78      6.15 o 
   6   0   2      494.15      482.71     26.19 o 
   7   0   2        0.02       -0.71      2.32 o 
   8   0   2        2.17        3.11      4.41 o 
   9   0   2        5.92       10.09      4.53 o 
  -9   1   2       63.62       87.98     13.17 o 
  -8   1   2       58.80       66.21      9.51 o 
  -7   1   2       42.65       42.74      5.75 o 
  -6   1   2      162.80      162.81      8.37 o 
  -5   1   2        0.01        2.00      1.61 o 
  -4   1   2      645.38      744.76     18.71 o 
  -3   1   2     1937.16     2211.27     51.53 o 
  -2   1   2       66.40       59.92      4.03 o 
  -1   1   2       38.66       39.49      1.64 o 
   0   1   2        2.26        1.90      0.43 o 
   1   1   2      193.43      196.77      5.45 o 
   2   1   2     1258.42     1295.12     37.01 o 
   3   1   2      507.69      581.09     18.20 o 
   4   1   2     2030.10     2225.60     52.80 o 
   5   1   2       89.89       89.39      8.78 o 
   6   1   2       31.87       31.58      5.35 o 
   7   1   2        4.32        4.45      2.77 o 
   8   1   2        0.57        0.26      2.92 o 
   9   1   2       35.00       31.24      8.48 o 
  -9   2   2        4.56        5.54      3.72 o 
  -8   2   2        9.98        6.52      6.18 o 
  -7   2   2       69.81       70.57     11.89 o 
  -6   2   2        0.14       -2.44      1.64 o 
  -5   2   2       16.76       13.13      3.71 o 
  -4   2   2     1591.22     1617.36     56.46 o 
  -3   2   2       22.68       19.09      2.44 o 
  -2   2   2     1810.53     1781.09     41.60 o 
  -1   2   2     2930.36     2959.54     82.08 o 
   0   2   2      460.28      466.59     11.65 o 
   1   2   2      301.13      283.20      9.07 o 
   2   2   2      152.40      183.72     13.55 o 
   3   2   2       14.76       19.34      1.99 o 
   4   2   2      132.61      128.01      5.16 o 
   5   2   2       79.42       72.09      7.54 o 
   6   2   2        4.65        4.91      3.32 o 
   7   2   2       38.60       43.32      5.39 o 
   8   2   2       77.76       76.59      7.56 o 
  -9   3   2        3.28        1.38      3.41 o 
  -8   3   2        4.15        4.26      3.52 o 
  -7   3   2      246.56      237.44     11.66 o 
  -6   3   2       91.99       82.38      6.76 o 
  -5   3   2      139.45      160.38      8.09 o 
  -4   3   2     1431.81     1548.70     45.90 o 
  -3   3   2       15.84       23.97      2.22 o 
  -2   3   2     1236.20     1328.07     31.69 o 
  -1   3   2       63.25       59.73      2.72 o 
   0   3   2      452.66      451.07     11.70 o 
   1   3   2        0.84       -0.14      0.74 o 
   2   3   2     1273.59     1372.43     33.00 o 
   3   3   2        3.26        0.71      1.15 o 
   4   3   2       13.49       12.51      2.53 o 
   5   3   2      227.88      212.20     10.57 o 
   6   3   2       87.93       89.78     10.28 o 
   7   3   2        8.40        8.48      4.48 o 
  -9   4   2        8.94       12.00      4.36 o 
  -8   4   2       56.20       42.41     15.05 o 
  -7   4   2       21.56       21.66      4.13 o 
  -6   4   2       14.72       10.45      3.05 o 
  -5   4   2       47.79       49.74      5.01 o 
  -4   4   2      197.39      210.13      9.20 o 
  -3   4   2        1.02        0.37      1.38 o 
  -2   4   2       52.61       56.42      3.12 o 
  -1   4   2      235.55      228.30      6.93 o 
   0   4   2      234.51      222.90     14.61 o 
   1   4   2      223.55      206.97      6.58 o 
   2   4   2      225.39      253.55      9.31 o 
   3   4   2      511.86      534.22     14.76 o 
   4   4   2        2.49       -0.77      1.44 o 
   5   4   2       69.07       68.58      4.75 o 
   6   4   2        1.29        1.63      1.97 o 
  -9   5   2       10.27       13.75      4.58 o 
  -8   5   2        4.58        2.69      3.26 o 
  -7   5   2        0.31       -1.87      2.61 o 
  -6   5   2        5.74        5.91      3.52 o 
  -5   5   2       56.63       48.30      5.37 o 
  -4   5   2       25.37       19.76      4.01 o 
  -3   5   2       79.71       83.02      4.20 o 
  -2   5   2     1472.53     1397.70     33.96 o 
  -1   5   2       28.19       21.72      2.21 o 
   0   5   2      404.79      396.26     11.25 o 
   1   5   2      752.71      730.50     18.98 o 
   2   5   2       57.44       62.05      4.48 o 
   3   5   2       55.33       59.49      4.03 o 
   4   5   2       16.42       18.58      2.58 o 
   5   5   2        2.57        1.50      2.32 o 
   6   5   2       35.54       36.57      7.46 o 
   7   5   2       21.93       25.36      7.03 o 
  -8   6   2       26.63       41.50      6.30 o 
  -7   6   2       57.67       69.03     12.49 o 
  -6   6   2        1.19       -0.36      4.01 o 
  -5   6   2      229.03      232.42     16.47 o 
  -4   6   2       88.49       98.34      7.23 o 
  -3   6   2       19.04       25.07      2.73 o 
  -2   6   2        5.37        4.91      1.91 o 
  -1   6   2       23.30       22.94      3.41 o 
   0   6   2       22.26       20.41      2.40 o 
   1   6   2       24.76       29.32      2.83 o 
   2   6   2       43.31       40.88      4.46 o 
   3   6   2        2.15        2.54      2.12 o 
   4   6   2       24.32       35.76      4.79 o 
   5   6   2      229.06      231.88     17.43 o 
   6   6   2        2.62        7.20      4.90 o 
   7   6   2       44.87       59.76     10.32 o 
  -8   7   2        3.24        1.86      4.07 o 
  -7   7   2        0.93        1.66      3.30 o 
  -6   7   2        9.98       11.73      3.65 o 
  -5   7   2        0.04        2.45      2.61 o 
  -4   7   2       19.38       21.83      3.87 o 
  -3   7   2       25.97       21.46      3.60 o 
  -2   7   2       32.26       30.62      3.18 o 
  -1   7   2      142.36      139.00      5.84 o 
   0   7   2      152.81      153.04      6.25 o 
   1   7   2      669.52      653.08     23.05 o 
   2   7   2       74.30       72.02      9.14 o 
   3   7   2        0.49        1.16      2.18 o 
   4   7   2        2.90       -1.07      3.84 o 
   5   7   2       79.00       98.51     13.09 o 
   6   7   2       20.18       12.70      6.44 o 
  -7   8   2        0.38        2.95      4.09 o 
  -6   8   2       26.20       26.57      4.93 o 
  -5   8   2        0.91        3.88      3.16 o 
  -4   8   2       51.44       62.98      6.53 o 
  -3   8   2       37.60       50.58      5.44 o 
  -2   8   2       51.88       60.38      4.59 o 
  -1   8   2        0.28       -0.46      2.13 o 
   0   8   2      144.79      151.66      8.55 o 
   1   8   2      172.27      177.69      9.58 o 
   2   8   2        9.80        8.46      3.10 o 
   3   8   2        0.03       -4.13      3.32 o 
   4   8   2       31.14       32.82      7.84 o 
   5   8   2       21.19       17.60      7.08 o 
  -6   9   2       29.32       23.40      5.60 o 
  -5   9   2       67.85      104.64      9.22 o 
  -4   9   2        0.00        2.17      2.99 o 
  -3   9   2        4.61        7.72      4.43 o 
  -2   9   2       21.68       26.44      5.29 o 
  -1   9   2       23.48       23.10      4.26 o 
   0   9   2      221.98      253.17     21.40 o 
   1   9   2      299.13      323.92     14.86 o 
   2   9   2       24.01       14.92      6.10 o 
   3   9   2        9.54        8.87      5.88 o 
   4   9   2       39.95       38.62      8.82 o 
  -5  10   2        0.27        1.28      4.90 o 
  -4  10   2        0.02       -0.04      4.18 o 
  -3  10   2        1.44        2.05      4.18 o 
  -2  10   2       25.65       43.14      9.04 o 
  -1  10   2       40.16       53.46      6.69 o 
   0  10   2       10.32       15.66      4.17 o 
   1  10   2       20.50       29.88      7.97 o 
   2  10   2       28.71       43.39      9.12 o 
  -3  11   2        0.13        4.48      5.29 o 
  -2  11   2        5.52        2.17      5.63 o 
  -1  11   2        2.14        6.86      3.90 o 
   0  11   2       17.13        8.78      6.69 o 
  -1 -11   3        1.22        2.56      3.71 o 
   0 -11   3        0.36        3.09      3.74 o 
   1 -11   3       13.18       24.70      5.28 o 
   2 -11   3        0.03        7.08      5.92 o 
  -3 -10   3       13.18       14.17      4.91 o 
  -2 -10   3       12.69       21.97      8.33 o 
  -1 -10   3        9.19        6.33      3.38 o 
   0 -10   3        0.00       -2.49      2.62 o 
   1 -10   3        0.20        5.42      3.75 o 
   2 -10   3        4.57        2.00      4.56 o 
   3 -10   3       22.91       19.39      6.69 o 
   4 -10   3       32.33       32.39      7.93 o 
   5 -10   3        0.05       -2.51      4.05 o 
  -4  -9   3       27.59       37.83     13.51 o 
  -3  -9   3       11.49       15.11      4.20 o 
  -2  -9   3        0.04       -1.54      2.42 o 
  -1  -9   3        1.44        5.42      6.50 o 
   0  -9   3        0.00        2.82      2.68 o 
   1  -9   3        9.33        7.87      3.19 o 
   2  -9   3        0.01       -1.02      2.38 o 
   3  -9   3       10.39       11.21      5.03 o 
   4  -9   3        8.51        6.82      4.39 o 
   5  -9   3        0.42        2.47      4.05 o 
   6  -9   3        0.54        6.27      5.03 o 
  -6  -8   3        5.22       13.72      4.65 o 
  -5  -8   3        2.88        2.96      3.52 o 
  -4  -8   3       12.42       10.91      3.62 o 
  -3  -8   3        2.23        0.97      2.53 o 
  -2  -8   3        5.15        2.28      2.42 o 
  -1  -8   3        0.01        2.03      2.28 o 
   0  -8   3      105.89      104.63      8.29 o 
   1  -8   3       28.25       22.36      4.00 o 
   2  -8   3        0.01        1.19      2.29 o 
   3  -8   3       58.80       60.10      9.46 o 
   4  -8   3        9.69       12.45      5.11 o 
   5  -8   3        0.03        3.16      3.08 o 
   6  -8   3       10.59       10.12      7.29 o 
   7  -8   3        0.06        2.30      3.73 o 
  -6  -7   3       26.29       27.74      5.15 o 
  -5  -7   3       18.38       16.29      3.86 o 
  -4  -7   3        3.98        4.32      5.29 o 
  -3  -7   3       78.43       82.93      7.76 o 
  -2  -7   3        1.71       -0.61      1.97 o 
  -1  -7   3      411.04      408.25     19.29 o 
   0  -7   3      203.09      226.91     10.88 o 
   1  -7   3       73.74       85.77      9.53 o 
   2  -7   3       31.90       32.32      7.33 o 
   3  -7   3       10.07        5.98      2.66 o 
   4  -7   3        0.57       -0.16      2.24 o 
   5  -7   3       23.50       29.25      4.66 o 
   6  -7   3       50.58       42.49      6.80 o 
   7  -7   3        1.50        1.85      3.69 o 
  -7  -6   3       31.01       26.92      5.30 o 
  -6  -6   3        0.85       -0.83      2.59 o 
  -5  -6   3       15.74       19.34      5.88 o 
  -4  -6   3       24.65       21.67      3.98 o 
  -3  -6   3        6.57        5.38      3.07 o 
  -2  -6   3       42.68       45.27      7.54 o 
  -1  -6   3       10.81        9.36      2.60 o 
   0  -6   3       33.96       34.19      6.46 o 
   1  -6   3       25.88       25.49      3.64 o 
   2  -6   3      209.99      206.53      9.43 o 
   3  -6   3       27.00       29.73      3.08 o 
   4  -6   3        0.01        0.08      1.91 o 
   5  -6   3       67.01       79.22      6.84 o 
   6  -6   3        0.76        3.75      4.80 o 
   7  -6   3        3.82        6.25      5.54 o 
   8  -6   3        1.45        3.98      3.89 o 
  -8  -5   3       27.80       49.61     10.32 o 
  -7  -5   3       46.24       38.59     15.88 o 
  -6  -5   3       76.05       79.20      7.55 o 
  -5  -5   3      243.79      247.90     11.88 o 
  -4  -5   3       69.69       66.07      6.29 o 
  -3  -5   3       22.62       24.37      3.80 o 
  -2  -5   3       77.87       70.07      5.68 o 
  -1  -5   3        1.55        0.56      1.46 o 
   0  -5   3       55.12       56.37      4.35 o 
   1  -5   3       46.63       56.06      3.41 o 
   2  -5   3      140.56      134.44      5.36 o 
   3  -5   3      122.53      121.17     11.71 o 
   4  -5   3        5.19        7.05      4.28 o 
   5  -5   3       82.61       71.68      6.29 o 
   6  -5   3        9.01        6.43      4.65 o 
   7  -5   3        9.13        5.48      3.38 o 
   8  -5   3        0.32        1.93      3.32 o 
  -8  -4   3        5.64       13.77      5.71 o 
  -7  -4   3        0.26        3.54      3.58 o 
  -6  -4   3        7.02        7.29      2.68 o 
  -5  -4   3      754.63      768.44     26.58 o 
  -4  -4   3      194.06      178.83     16.62 o 
  -3  -4   3      750.36      728.16     24.36 o 
  -2  -4   3      505.63      493.12     17.22 o 
  -1  -4   3       22.78       27.86      3.28 o 
   0  -4   3      553.72      523.87     13.60 o 
   1  -4   3       51.43       50.18      5.78 o 
   2  -4   3      687.00      652.31     17.01 o 
   3  -4   3      315.90      306.30      9.27 o 
   4  -4   3        0.37        0.81      2.88 o 
   5  -4   3        0.10        3.09      2.10 o 
   6  -4   3       18.23       17.63      3.79 o 
   7  -4   3       62.88       61.36      9.04 o 
   8  -4   3        9.48        6.41      3.71 o 
  -8  -3   3       21.46       15.39      6.31 o 
  -7  -3   3       55.03       53.15      9.38 o 
  -6  -3   3        4.26        2.55      2.49 o 
  -5  -3   3      314.17      308.08     24.47 o 
  -4  -3   3        0.15       -1.67      1.11 o 
  -3  -3   3      746.65      746.00     24.85 o 
  -2  -3   3       57.64       52.33      3.87 o 
  -1  -3   3       52.85       50.11      7.78 o 
   0  -3   3     1273.31     1331.01     31.67 o 
   1  -3   3      861.29      889.39     21.87 o 
   2  -3   3      637.97      643.31     16.53 o 
   3  -3   3      263.57      252.52      9.52 o 
   4  -3   3      241.92      231.20      7.60 o 
   5  -3   3      141.37      134.20      7.60 o 
   6  -3   3      107.94      105.09      7.87 o 
   7  -3   3       49.18       59.85      8.80 o 
   8  -3   3        0.00        1.91      3.29 o 
   9  -3   3        1.20        1.41      6.35 o 
  -9  -2   3       17.60       19.05      7.20 o 
  -8  -2   3       10.75       14.92      6.44 o 
  -7  -2   3      266.47      256.00     17.73 o 
  -6  -2   3       81.59       87.57      5.15 o 
  -5  -2   3      271.86      276.50      8.96 o 
  -4  -2   3      269.02      293.31      8.91 o 
  -3  -2   3       59.27       58.31      6.00 o 
  -2  -2   3       23.07       28.61      2.92 o 
  -1  -2   3      214.40      216.61      8.98 o 
   0  -2   3      394.42      384.91      9.97 o 
   1  -2   3     1068.03     1056.12     25.36 o 
   2  -2   3        6.81       12.16      1.52 o 
   3  -2   3        2.56        3.59      1.07 o 
   4  -2   3      154.20      172.54      6.15 o 
   5  -2   3       70.45       75.02      8.10 o 
   6  -2   3       12.96       14.57      3.22 o 
   7  -2   3       75.35       79.66      7.33 o 
   8  -2   3        5.36        3.97      3.25 o 
   9  -2   3        0.01        2.11      4.22 o 
  -9  -1   3        0.02        4.69      5.84 o 
  -8  -1   3        0.31        1.58      3.00 o 
  -7  -1   3       65.98       80.54     12.38 o 
  -6  -1   3        0.12        2.21      2.14 o 
  -5  -1   3       81.17       85.47      4.33 o 
  -4  -1   3      437.64      470.63     12.86 o 
  -3  -1   3      437.50      487.36     12.83 o 
  -2  -1   3       12.31       11.20      1.47 o 
  -1  -1   3     4109.18     4587.78    104.72 o 
   0  -1   3     2009.86     2103.29     48.61 o 
   1  -1   3      540.93      537.96     13.35 o 
   2  -1   3     1386.95     1422.02     33.76 o 
   3  -1   3      121.43      112.63      4.28 o 
   4  -1   3      160.96      159.15      5.71 o 
   5  -1   3        0.92        0.93      1.59 o 
   6  -1   3       31.30       39.17      6.61 o 
   7  -1   3       48.30       48.08      9.10 o 
   8  -1   3       54.50       46.79      6.23 o 
   9  -1   3       14.40       16.84      7.37 o 
  -9   0   3       27.10       30.39      5.60 o 
  -8   0   3      133.19      129.10     13.04 o 
  -7   0   3      147.94      153.11      9.65 o 
  -6   0   3      347.91      368.29     19.71 o 
  -5   0   3      217.80      227.54     10.22 o 
  -4   0   3      781.50      820.93     20.70 o 
  -3   0   3      637.60      666.20     16.75 o 
  -2   0   3        1.85        0.27      0.63 o 
  -1   0   3        1.36        1.34      0.91 o 
   0   0   3     4011.19     4048.78     92.44 o 
   1   0   3      999.09      980.57     23.29 o 
   2   0   3       81.03       74.48      3.65 o 
   3   0   3       11.24       10.74      1.50 o 
   4   0   3      320.91      297.71      9.09 o 
   5   0   3       12.83       10.17      1.98 o 
   6   0   3      115.34      113.68      7.75 o 
   7   0   3       57.40       64.84      9.61 o 
   8   0   3        6.64       12.33      4.07 o 
   9   0   3       27.36       27.88      8.52 o 
  -9   1   3       26.67       44.66      7.27 o 
  -8   1   3       64.44       66.74      7.10 o 
  -7   1   3      105.26      110.82     14.53 o 
  -6   1   3      309.85      298.84     12.48 o 
  -5   1   3       28.92       25.10      3.39 o 
  -4   1   3      540.18      665.79     20.63 o 
  -3   1   3      200.71      199.10      6.06 o 
  -2   1   3     1696.16     1722.71     40.32 o 
  -1   1   3      224.19      251.49      6.77 o 
   0   1   3     6084.40     5964.36    136.07 o 
   1   1   3     1740.78     1664.46     48.26 o 
   2   1   3      110.72      125.06      4.21 o 
   3   1   3     4007.34     4390.00    101.24 o 
   4   1   3       34.29       30.07      6.29 o 
   5   1   3       97.09       93.88      8.41 o 
   6   1   3      128.86      126.67      7.70 o 
   7   1   3        4.39        7.50      4.26 o 
   8   1   3        6.04        7.46      5.29 o 
  -9   2   3        0.88        1.46      3.37 o 
  -8   2   3       11.35       11.19      3.69 o 
  -7   2   3        2.67        5.74      2.87 o 
  -6   2   3        0.15        2.40      2.00 o 
  -5   2   3        7.68       11.05      2.49 o 
  -4   2   3     1104.52     1162.45     29.95 o 
  -3   2   3        1.42        0.73      1.26 o 
  -2   2   3      103.03      101.14      3.65 o 
  -1   2   3     3870.46     4044.01     92.67 o 
   0   2   3       42.51       55.36      3.55 o 
   1   2   3      572.46      559.38     14.25 o 
   2   2   3     1402.22     1593.28     45.45 o 
   3   2   3       31.17       35.31      3.16 o 
   4   2   3        0.68        1.86      1.14 o 
   5   2   3        7.49        9.62      2.94 o 
   6   2   3       94.58       88.98      5.61 o 
   7   2   3        1.25       -0.94      4.22 o 
   8   2   3       12.11       10.95      6.10 o 
  -9   3   3       10.01        8.54      6.39 o 
  -8   3   3        0.74        4.41      3.42 o 
  -7   3   3       12.11       11.48      5.11 o 
  -6   3   3      164.20      133.77      8.66 o 
  -5   3   3        0.29        2.14      1.72 o 
  -4   3   3      447.73      410.79     14.74 o 
  -3   3   3     1204.63     1213.77     29.48 o 
  -2   3   3       18.00       20.61      2.68 o 
  -1   3   3      530.03      543.16     13.93 o 
   0   3   3     1003.06     1069.78     25.85 o 
   1   3   3        0.06       -0.48      0.77 o 
   2   3   3      104.60       88.65      3.86 o 
   3   3   3        6.83        6.12      1.46 o 
   4   3   3        0.74        0.88      1.71 o 
   5   3   3      291.77      271.80     11.16 o 
   6   3   3      210.67      205.91     10.27 o 
   7   3   3       22.23       14.02      5.80 o 
  -9   4   3      110.95       90.48      9.01 o 
  -8   4   3       32.76       32.96      9.74 o 
  -7   4   3       42.00       35.51      6.50 o 
  -6   4   3       42.97       36.04      4.70 o 
  -5   4   3        4.45        5.23      2.43 o 
  -4   4   3       32.92       36.07      4.14 o 
  -3   4   3       55.56       55.88      3.18 o 
  -2   4   3      410.91      418.82     14.15 o 
  -1   4   3     2040.05     2278.77     53.57 o 
   0   4   3     1153.99     1223.21     29.77 o 
   1   4   3      393.12      363.92     10.32 o 
   2   4   3        2.80        2.28      1.30 o 
   3   4   3     1204.77     1233.81     30.82 o 
   4   4   3      247.89      236.95     10.27 o 
   5   4   3      226.38      205.09     10.01 o 
   6   4   3       17.47       33.72      6.48 o 
  -9   5   3       14.66       18.41      5.27 o 
  -8   5   3       39.60       35.27      6.80 o 
  -7   5   3        5.08        5.22      3.03 o 
  -6   5   3        0.38        0.31      2.58 o 
  -5   5   3       13.70       21.96      3.78 o 
  -4   5   3        5.53        6.08      2.56 o 
  -3   5   3      812.84      793.45     20.60 o 
  -2   5   3        1.72        1.22      1.36 o 
  -1   5   3       24.03       29.47      2.66 o 
   0   5   3       54.73       52.22      3.40 o 
   1   5   3      514.73      497.81     13.84 o 
   2   5   3        1.23       -0.45      1.23 o 
   3   5   3       10.29        9.48      2.13 o 
   4   5   3      373.09      355.24     14.36 o 
   5   5   3       12.30        6.01      4.35 o 
   6   5   3       10.20       11.51      5.50 o 
   7   5   3        5.42       12.45      5.80 o 
  -8   6   3        8.14        9.97      5.88 o 
  -7   6   3        0.39        2.20      2.98 o 
  -6   6   3       80.78       67.11      6.96 o 
  -5   6   3      423.41      424.56     16.77 o 
  -4   6   3       13.13        8.51      3.99 o 
  -3   6   3        0.50        2.51      1.54 o 
  -2   6   3       58.66       59.11      3.97 o 
  -1   6   3      118.71      113.61      4.98 o 
   0   6   3        3.32        2.67      1.43 o 
   1   6   3       36.82       37.34      3.34 o 
   2   6   3        6.54        5.13      1.85 o 
   3   6   3       90.82       86.76      6.85 o 
   4   6   3        5.22       13.30      4.99 o 
   5   6   3       87.80       86.23     11.81 o 
   6   6   3        0.22        0.72      4.18 o 
  -8   7   3        1.56        1.30      3.92 o 
  -7   7   3       14.33       15.31      4.54 o 
  -6   7   3      212.38      179.68     10.84 o 
  -5   7   3      320.23      333.94     20.42 o 
  -4   7   3       11.36       15.94      3.44 o 
  -3   7   3        5.73        2.11      2.24 o 
  -2   7   3       38.06       44.91      3.87 o 
  -1   7   3        3.06        5.52      1.83 o 
   0   7   3       17.69       14.65      2.40 o 
   1   7   3       76.34       66.16      6.00 o 
   2   7   3       41.11       46.55      8.67 o 
   3   7   3      145.73      131.11     14.15 o 
   4   7   3        2.31        2.39      4.65 o 
   5   7   3       17.99       14.15      6.22 o 
   6   7   3       40.00       46.89      9.97 o 
  -7   8   3       62.75       37.58      6.10 o 
  -6   8   3      118.27      118.51     12.66 o 
  -5   8   3        0.84       -2.47      2.99 o 
  -4   8   3        0.00       -1.34      2.17 o 
  -3   8   3       73.29       72.19     11.04 o 
  -2   8   3        0.66        2.40      1.96 o 
  -1   8   3       25.87       26.73      4.03 o 
   0   8   3      843.05      839.35     28.84 o 
   1   8   3       75.73       89.44     18.26 o 
   2   8   3       84.31       86.19     11.42 o 
   3   8   3       38.73       53.32      9.63 o 
   4   8   3       23.37       18.33      6.61 o 
   5   8   3        1.85        2.73      4.52 o 
  -6   9   3        2.07       -0.18      3.59 o 
  -5   9   3       23.76       37.22      5.87 o 
  -4   9   3        3.84        3.92      3.14 o 
  -3   9   3        9.77       10.91      4.65 o 
  -2   9   3       58.80       51.41      8.61 o 
  -1   9   3       22.99       22.67      4.44 o 
   0   9   3       24.37       33.45      5.02 o 
   1   9   3        0.03        4.31      4.01 o 
   2   9   3        9.61        7.08      5.20 o 
   3   9   3        8.80        6.82      5.24 o 
   4   9   3        8.29       21.10      7.37 o 
  -5  10   3        0.45        8.48      5.33 o 
  -4  10   3       12.28       20.37      6.44 o 
  -3  10   3        1.56       -1.45      4.60 o 
  -2  10   3        6.03       14.49      5.71 o 
  -1  10   3        7.76        4.83      3.42 o 
   0  10   3        1.65        5.37      4.69 o 
   1  10   3        0.14       -1.41      3.75 o 
   2  10   3       15.65       26.56      8.01 o 
  -2  11   3        1.69        9.29      6.05 o 
   0 -11   4        1.32        4.11      3.55 o 
   1 -11   4        2.44        4.68      3.77 o 
   2 -11   4        1.76       12.15      6.56 o 
  -3 -10   4       11.42        5.27      3.69 o 
  -2 -10   4       13.14        9.80      7.76 o 
  -1 -10   4       14.48       25.63      5.05 o 
   0 -10   4        0.02       -0.72      3.11 o 
   1 -10   4        8.77       16.51      4.46 o 
   2 -10   4        0.97        0.64      4.13 o 
   3 -10   4        0.04        2.73      4.60 o 
   4 -10   4        1.08        5.07      4.39 o 
  -4  -9   4        5.96        9.38      3.97 o 
  -3  -9   4        3.62        3.96      7.72 o 
  -2  -9   4        1.77       -0.54      2.55 o 
  -1  -9   4        0.07       -0.23      2.36 o 
   0  -9   4        5.09        4.34      2.99 o 
   1  -9   4        3.11        5.94      5.01 o 
   2  -9   4        1.48        3.41      3.22 o 
   3  -9   4        5.20        5.41      4.73 o 
   4  -9   4        0.17       -1.83      3.88 o 
   5  -9   4        2.81       11.85      5.67 o 
   6  -9   4        9.59        6.14      4.99 o 
  -5  -8   4        2.81        2.05      3.19 o 
  -4  -8   4        0.70        4.77      3.29 o 
  -3  -8   4        3.86       10.12      7.65 o 
  -2  -8   4       14.26       11.59      6.01 o 
  -1  -8   4        0.09       -0.69      2.14 o 
   0  -8   4        2.37        4.15      2.65 o 
   1  -8   4        1.82       -0.15      2.51 o 
   2  -8   4        0.00       -2.88      2.20 o 
   3  -8   4        5.88        7.50      4.48 o 
   4  -8   4        6.96        0.90      3.84 o 
   5  -8   4        0.22        2.34      3.62 o 
   6  -8   4        5.07        4.78      3.45 o 
  -6  -7   4        3.66        7.34      3.80 o 
  -5  -7   4        0.13       -0.57      2.63 o 
  -4  -7   4        2.83        9.40      3.21 o 
  -3  -7   4       23.40       21.83      7.91 o 
  -2  -7   4      192.87      180.80      9.89 o 
  -1  -7   4        1.17        2.81      2.27 o 
   0  -7   4       61.66       57.55      5.94 o 
   1  -7   4       17.96       23.69      4.07 o 
   2  -7   4       51.84       48.24      5.36 o 
   3  -7   4        2.41        4.00      2.53 o 
   4  -7   4       13.16       21.55      3.97 o 
   5  -7   4       41.35       40.62     10.27 o 
   6  -7   4       15.53       17.09      4.20 o 
   7  -7   4        0.04        3.92      3.84 o 
  -7  -6   4       24.20       25.20      9.02 o 
  -6  -6   4        0.09       -2.80      2.37 o 
  -5  -6   4       47.80       39.73      8.06 o 
  -4  -6   4      145.65      143.92      9.64 o 
  -3  -6   4        6.15        5.05      2.44 o 
  -2  -6   4      211.98      210.15     10.27 o 
  -1  -6   4       98.38       77.09     12.06 o 
   0  -6   4        1.90        2.86      2.00 o 
   1  -6   4       64.85       73.05      7.84 o 
   2  -6   4      154.68      146.69      6.09 o 
   3  -6   4       19.50       18.18      2.57 o 
   4  -6   4       81.08      100.82     24.15 o 
   5  -6   4        0.56       -2.09      2.14 o 
   6  -6   4        9.33        9.80      3.39 o 
   7  -6   4        8.38       10.09      3.63 o 
   8  -6   4        2.00        5.65      3.99 o 
  -8  -5   4        1.17       10.78      5.84 o 
  -7  -5   4       22.92       14.09      4.08 o 
  -6  -5   4       43.46       50.90      6.13 o 
  -5  -5   4        7.16        5.94      3.15 o 
  -4  -5   4      153.68      133.94     11.57 o 
  -3  -5   4       15.89       10.75      2.66 o 
  -2  -5   4       56.20       50.19      5.00 o 
  -1  -5   4        0.73        1.26      2.32 o 
   0  -5   4      106.30      106.07      6.84 o 
   1  -5   4       51.79       60.12      3.65 o 
   2  -5   4       46.03       52.92      3.66 o 
   3  -5   4        0.40        0.57      1.42 o 
   4  -5   4        2.86        7.83      4.13 o 
   5  -5   4       15.88       14.77      4.77 o 
   6  -5   4        3.31        4.33      2.79 o 
   7  -5   4        0.57        3.57      3.27 o 
   8  -5   4        7.43       16.61      4.59 o 
  -8  -4   4       21.34       29.28      7.25 o 
  -7  -4   4       21.04       22.46      6.35 o 
  -6  -4   4      178.40      185.15      9.93 o 
  -5  -4   4      662.11      625.01     22.60 o 
  -4  -4   4        3.42        8.32      2.38 o 
  -3  -4   4        2.31       -0.21      1.92 o 
  -2  -4   4       65.25       55.23      4.84 o 
  -1  -4   4      127.26      125.78      7.63 o 
   0  -4   4       79.31       68.09      4.94 o 
   1  -4   4     5871.80     5869.80    167.60 o 
   2  -4   4     3713.44     3560.15    102.80 o 
   3  -4   4       41.04       37.54      4.59 o 
   4  -4   4       93.71       89.75      8.86 o 
   5  -4   4        0.00        1.93      2.09 o 
   6  -4   4        0.00        0.47      2.27 o 
   7  -4   4        0.05        1.50      3.01 o 
   8  -4   4      110.03      121.17     10.12 o 
  -8  -3   4       23.17       22.63      7.16 o 
  -7  -3   4       59.44       55.84      9.42 o 
  -6  -3   4       37.69       33.29      7.50 o 
  -5  -3   4      979.37      970.03     31.86 o 
  -4  -3   4      197.08      215.32     14.88 o 
  -3  -3   4       16.57       18.63      1.80 o 
  -2  -3   4      806.92      783.43     19.46 o 
  -1  -3   4      221.63      212.39      8.22 o 
   0  -3   4      817.33      841.43     20.83 o 
   1  -3   4      823.22      836.83     20.93 o 
   2  -3   4        2.40        3.22      1.33 o 
   3  -3   4       36.78       37.21      2.89 o 
   4  -3   4       58.72       57.30      3.82 o 
   5  -3   4       47.25       43.11      4.76 o 
   6  -3   4        8.22       11.63      3.17 o 
   7  -3   4      305.36      290.79     17.69 o 
   8  -3   4       14.61       15.39      4.49 o 
  -9  -2   4        3.12       19.44      7.20 o 
  -8  -2   4      195.66      220.20     17.39 o 
  -7  -2   4       20.10       13.51      5.54 o 
  -6  -2   4      257.65      286.62      9.79 o 
  -5  -2   4       61.97       64.30      4.89 o 
  -4  -2   4       57.23       67.85      3.83 o 
  -3  -2   4      351.94      404.04     11.17 o 
  -2  -2   4      134.25      127.97      8.67 o 
  -1  -2   4      169.68      176.41      5.38 o 
   0  -2   4       20.05       29.73      2.04 o 
   1  -2   4        0.55        0.91      0.76 o 
   2  -2   4      579.77      575.09     14.94 o 
   3  -2   4       12.57       15.80      1.87 o 
   4  -2   4      431.68      427.96     19.50 o 
   5  -2   4      182.95      189.88      9.27 o 
   6  -2   4       26.63       35.69      9.36 o 
   7  -2   4      161.65      182.59     10.52 o 
   8  -2   4        0.60        2.09      3.32 o 
  -9  -1   4      101.05      133.59     16.20 o 
  -8  -1   4       19.00       21.44      6.69 o 
  -7  -1   4       29.02       37.77      6.16 o 
  -6  -1   4       64.02       62.91      5.76 o 
  -5  -1   4       35.27       38.75      3.30 o 
  -4  -1   4       27.86       22.66      2.27 o 
  -3  -1   4     1651.15     1988.01     46.92 o 
  -2  -1   4     2111.52     2329.41     54.25 o 
  -1  -1   4      335.53      325.91     11.47 o 
   0  -1   4       66.58       64.66      2.66 o 
   1  -1   4       19.08       25.17      1.80 o 
   2  -1   4       49.68       50.29      2.76 o 
   3  -1   4      240.80      227.92      7.23 o 
   4  -1   4      579.11      612.29     16.55 o 
   5  -1   4      369.45      369.27     11.43 o 
   6  -1   4       23.95       20.05      3.86 o 
   7  -1   4        6.70        2.47      2.89 o 
   8  -1   4       12.39       11.72      5.92 o 
  -9   0   4       13.53       10.78      4.26 o 
  -8   0   4        0.15       -0.16      2.83 o 
  -7   0   4       23.53       23.99      6.73 o 
  -6   0   4       41.88       46.68      4.99 o 
  -5   0   4       18.54       16.47      2.07 o 
  -4   0   4      118.49      172.34      5.92 o 
  -3   0   4     1549.80     1619.75     38.55 o 
  -2   0   4      531.72      531.54     13.87 o 
  -1   0   4       74.71       64.96      3.97 o 
   0   0   4     2172.03     2182.93     50.55 o 
   1   0   4        2.34        2.73      0.66 o 
   2   0   4        2.35        3.04      0.90 o 
   3   0   4      278.09      310.90      9.17 o 
   4   0   4       19.10       21.06      2.35 o 
   5   0   4       73.22       70.99      4.50 o 
   6   0   4       38.70       39.92      4.96 o 
   8   0   4        1.08       -0.55      4.65 o 
  -9   1   4       18.17       17.34      4.76 o 
  -8   1   4       61.15       72.55      9.02 o 
  -7   1   4       78.80       74.70      6.87 o 
  -6   1   4      394.31      362.64     24.62 o 
  -5   1   4      855.13      806.55     60.06 o 
  -4   1   4       43.76       66.98      4.12 o 
  -3   1   4     3172.97     3598.25     83.20 o 
  -2   1   4      277.86      286.39      8.09 o 
  -1   1   4     1700.70     1726.16     40.34 o 
   0   1   4       75.06       63.04      5.39 o 
   1   1   4      448.05      431.67     14.35 o 
   2   1   4      486.60      461.11     12.11 o 
   3   1   4      445.45      457.47     12.56 o 
   4   1   4       80.47       81.82      4.25 o 
   5   1   4       89.10       88.32      5.02 o 
   6   1   4       26.47       16.75      5.29 o 
   7   1   4       62.35       47.82      8.57 o 
   8   1   4       48.71       46.84      9.25 o 
  -9   2   4        7.35        0.87      3.67 o 
  -8   2   4       20.21       21.31      7.35 o 
  -7   2   4      145.75      118.38      8.64 o 
  -6   2   4        1.18        1.20      1.81 o 
  -5   2   4        3.43        1.70      1.75 o 
  -4   2   4        8.12        7.96      1.40 o 
  -3   2   4      457.70      474.13     12.66 o 
  -2   2   4      167.74      152.22      5.04 o 
  -1   2   4      364.73      342.19     11.21 o 
   0   2   4      136.06      147.57      4.63 o 
   1   2   4      686.19      622.05     15.63 o 
   2   2   4     1066.81     1067.42     26.08 o 
   3   2   4       28.88       35.26      3.44 o 
   4   2   4      398.28      405.53     12.00 o 
   5   2   4       35.89       32.13      4.27 o 
   6   2   4       29.33       25.90      4.18 o 
   7   2   4        0.06        3.11      4.56 o 
  -9   3   4       11.38        8.88      3.77 o 
  -8   3   4       77.24       63.38     11.55 o 
  -7   3   4        1.22       -0.42      2.15 o 
  -6   3   4        1.57       -0.32      2.07 o 
  -5   3   4       36.31       38.86      4.41 o 
  -4   3   4      181.41      141.73      7.08 o 
  -3   3   4      244.96      236.08      7.32 o 
  -2   3   4        9.68       14.23      1.70 o 
  -1   3   4     2843.92     2936.45     68.13 o 
   0   3   4      511.52      476.30     12.58 o 
   1   3   4       49.19       40.40      2.50 o 
   2   3   4      340.64      340.06      9.91 o 
   3   3   4      142.11      128.77      5.40 o 
   4   3   4        1.25        1.23      2.00 o 
   5   3   4       10.87       10.21      3.13 o 
   6   3   4        5.13        6.23      4.22 o 
   7   3   4       16.88        7.84      5.50 o 
  -9   4   4        7.35       10.31      5.16 o 
  -8   4   4       72.66       75.83      9.70 o 
  -7   4   4       14.19       17.50      4.75 o 
  -6   4   4      274.16      263.55     12.07 o 
  -5   4   4      237.63      219.79     12.49 o 
  -4   4   4      125.88      140.76      7.25 o 
  -3   4   4      295.07      290.82     11.62 o 
  -2   4   4      149.40      133.20      5.00 o 
  -1   4   4       59.92       68.74      3.52 o 
   0   4   4        0.65        1.46      1.34 o 
   1   4   4       62.24       58.17      3.25 o 
   2   4   4        8.88       12.59      1.85 o 
   3   4   4      122.68      104.79     16.13 o 
   4   4   4       83.39      105.50     10.23 o 
   5   4   4        0.08        0.86      4.05 o 
   6   4   4      165.16      152.27     11.62 o 
  -9   5   4       53.42       56.16      7.52 o 
  -8   5   4        7.59        8.35      3.56 o 
  -7   5   4        4.62        2.10      2.82 o 
  -6   5   4       23.13       19.23      3.94 o 
  -5   5   4       12.04       12.90      5.05 o 
  -4   5   4        0.03        2.96      2.07 o 
  -3   5   4       68.12       68.58      4.00 o 
  -2   5   4      310.83      294.88     10.11 o 
  -1   5   4        2.19        5.56      1.58 o 
   0   5   4      222.35      210.72      7.09 o 
   1   5   4     1286.46     1265.75     31.43 o 
   2   5   4      336.76      318.85     10.00 o 
   3   5   4      134.97      127.39      7.68 o 
   4   5   4       49.28       64.20      8.12 o 
   5   5   4       51.28       59.67      8.57 o 
   6   5   4       31.81       34.48      8.01 o 
   7   5   4       23.82       53.32     10.06 o 
  -8   6   4        0.42       -1.43      3.22 o 
  -7   6   4        5.35        4.29      4.35 o 
  -6   6   4       23.27       25.41      6.99 o 
  -5   6   4      307.79      296.20     13.07 o 
  -4   6   4      105.10      108.99      7.51 o 
  -3   6   4       37.63       41.14      3.56 o 
  -2   6   4      168.38      136.72      6.93 o 
  -1   6   4      427.31      429.04     12.58 o 
   0   6   4       49.94       46.64      3.63 o 
   1   6   4       60.72       70.45      7.55 o 
   2   6   4      559.67      595.66     21.11 o 
   3   6   4        0.51        3.30      3.13 o 
   4   6   4       26.69       22.72      6.73 o 
   6   6   4       13.36       10.61      5.33 o 
  -8   7   4        0.67       -2.26      3.62 o 
  -7   7   4       23.63       45.10      6.52 o 
  -6   7   4       22.18       24.26      4.95 o 
  -5   7   4      151.40      158.44      9.42 o 
  -4   7   4      184.60      203.89     10.09 o 
  -3   7   4       14.00       10.88      3.50 o 
  -2   7   4        1.08        1.66      1.61 o 
  -1   7   4       15.99       15.89      2.47 o 
   0   7   4       72.88       71.63      4.79 o 
   1   7   4      377.44      366.85     16.71 o 
   2   7   4      573.81      557.36     31.24 o 
   3   7   4        1.01        3.07      4.13 o 
   4   7   4        2.49        1.49      4.77 o 
   5   7   4       97.43      100.81     13.51 o 
  -7   8   4       22.79       24.65      5.34 o 
  -6   8   4       97.30      101.49     16.82 o 
  -5   8   4       22.00       18.61      4.65 o 
  -4   8   4        3.15        2.52      2.85 o 
  -3   8   4        0.69        1.04      2.35 o 
  -2   8   4        1.86       -0.18      1.81 o 
  -1   8   4      101.16      104.86      7.95 o 
   0   8   4       36.13       33.59      6.99 o 
   1   8   4       80.06       86.49     11.51 o 
   2   8   4       14.82       12.36      5.20 o 
   3   8   4      109.47      135.46     15.43 o 
   4   8   4       30.62       32.82      8.18 o 
  -6   9   4        5.16        9.48      4.69 o 
  -5   9   4        0.18        1.95      3.48 o 
  -4   9   4        6.57        8.74      3.69 o 
  -3   9   4       58.48       67.07      9.51 o 
  -2   9   4       42.73       50.04      8.44 o 
  -1   9   4        0.01        4.90      4.26 o 
   0   9   4        8.91        6.44      4.90 o 
   1   9   4       62.91       65.22     10.83 o 
   2   9   4       14.31       23.06      6.78 o 
   3   9   4        0.45        4.56      5.03 o 
  -5  10   4        7.91        8.65      5.75 o 
  -4  10   4       16.35       21.10      7.12 o 
  -3  10   4       24.81       31.63      7.46 o 
  -1  10   4       16.07       22.85      7.08 o 
   0  10   4        0.00        2.13      3.88 o 
   1  10   4        0.81        4.77      5.37 o 
   2  10   4        0.59       -0.55      4.48 o 
  -3 -10   5        2.68       -0.77      3.07 o 
  -2 -10   5        1.49        1.50      3.54 o 
  -1 -10   5        0.52        2.06      2.95 o 
   0 -10   5        2.03        7.45      3.74 o 
   1 -10   5        6.34        9.86      4.04 o 
   2 -10   5        0.84        1.36      4.69 o 
   3 -10   5        3.94       12.96      5.88 o 
   4 -10   5        0.81        5.11      4.73 o 
  -4  -9   5        4.43       15.52      4.92 o 
  -3  -9   5        7.22        2.38      3.08 o 
  -2  -9   5        1.13        4.00      3.21 o 
  -1  -9   5        4.24        3.94      3.02 o 
   0  -9   5      123.12      145.06     15.15 o 
   1  -9   5        4.08        0.95      2.93 o 
   2  -9   5        5.48        5.62      3.60 o 
   3  -9   5        6.43       14.19      5.92 o 
   4  -9   5        0.01       -5.18      3.45 o 
   5  -9   5        0.35        3.88      4.22 o 
  -5  -8   5        5.35        7.49      3.70 o 
  -4  -8   5        1.21        1.66      2.72 o 
  -3  -8   5        2.90        3.53      2.96 o 
  -2  -8   5        0.64        1.88      2.34 o 
  -1  -8   5       13.41        6.37      3.08 o 
   0  -8   5       11.83       11.74      3.62 o 
   1  -8   5        1.57        4.91      2.82 o 
   2  -8   5        0.06       -0.30      3.81 o 
   3  -8   5       33.16       40.58      7.93 o 
   4  -8   5        1.26        2.43      3.92 o 
   5  -8   5        3.40        3.50      3.88 o 
   6  -8   5       10.43       22.12      6.27 o 
  -6  -7   5        2.71        7.64      3.67 o 
  -5  -7   5       44.17       27.78      9.51 o 
  -4  -7   5       61.01       63.32      7.07 o 
  -3  -7   5       52.03       44.35      5.68 o 
  -2  -7   5        0.20        1.19      2.23 o 
  -1  -7   5       42.75       46.94      5.75 o 
   0  -7   5        0.57        1.53      2.20 o 
   1  -7   5       16.91       22.16      4.56 o 
   2  -7   5        1.30       -0.15      2.18 o 
   3  -7   5       17.68       19.29      5.18 o 
   4  -7   5        3.64        5.26      2.75 o 
   5  -7   5        5.08        1.43      2.74 o 
   6  -7   5        6.64        7.70      3.53 o 
   7  -7   5        1.21       -1.11      3.34 o 
  -7  -6   5        4.23        2.12      3.57 o 
  -6  -6   5        4.53        5.07      3.20 o 
  -5  -6   5       49.25       46.93      6.04 o 
  -4  -6   5      488.21      486.99     19.37 o 
  -3  -6   5        1.18        1.01      2.18 o 
  -2  -6   5       81.79       69.39      6.51 o 
  -1  -6   5      154.47      140.22      9.23 o 
   0  -6   5       48.53       41.00      4.86 o 
   1  -6   5        8.12       16.06      3.12 o 
   2  -6   5        2.08        3.38      2.15 o 
   3  -6   5      362.58      325.05     15.27 o 
   4  -6   5       18.05       16.68      5.84 o 
   5  -6   5        0.96        3.18      2.52 o 
   6  -6   5        0.03       -0.06      2.57 o 
   7  -6   5        0.09        4.64      3.54 o 
  -8  -5   5        0.21        2.69      4.82 o 
  -7  -5   5       34.06       27.80      4.98 o 
  -6  -5   5       14.03        8.74      3.41 o 
  -5  -5   5       50.07       40.34      6.50 o 
  -4  -5   5      152.54      148.57      9.42 o 
  -3  -5   5       96.38       85.29      6.79 o 
  -2  -5   5      116.82      121.24      7.32 o 
  -1  -5   5       68.45       71.48     11.04 o 
   0  -5   5       24.36       27.39      3.67 o 
   1  -5   5      496.24      487.92     13.71 o 
   2  -5   5       80.47       83.26      4.45 o 
   3  -5   5      165.25      153.52      6.21 o 
   4  -5   5        1.14        0.42      1.89 o 
   5  -5   5        8.10        8.25      2.91 o 
   6  -5   5       68.93       66.45     13.28 o 
   7  -5   5        0.47        0.32      3.30 o 
   8  -5   5        1.66       -1.50      3.61 o 
  -8  -4   5        2.16       11.30      5.46 o 
  -7  -4   5        0.23        5.67      3.92 o 
  -6  -4   5       89.31       92.52     13.96 o 
  -5  -4   5      173.79      169.62      9.14 o 
  -4  -4   5       40.38       46.92      5.10 o 
  -3  -4   5        4.50        2.65      1.93 o 
  -2  -4   5        1.11        2.18      2.47 o 
  -1  -4   5        1.56        1.69      0.87 o 
   0  -4   5      285.93      283.11      8.50 o 
   1  -4   5       30.46       28.17      2.54 o 
   2  -4   5      430.47      440.28     12.99 o 
   3  -4   5       16.94       25.47      3.44 o 
   4  -4   5       12.77        8.91      2.36 o 
   5  -4   5       13.09       22.47      3.80 o 
   6  -4   5       17.42       14.73      3.60 o 
   7  -4   5        6.08        7.05      3.36 o 
   8  -4   5        9.87        7.93      5.88 o 
  -8  -3   5        2.75        9.46      6.35 o 
  -7  -3   5        1.79       -2.81      4.09 o 
  -6  -3   5      102.80      105.30      8.21 o 
  -5  -3   5       35.53       27.79      5.29 o 
  -4  -3   5       55.76       66.65      5.55 o 
  -3  -3   5      192.09      175.09      5.95 o 
  -2  -3   5      132.72      122.07      4.44 o 
  -1  -3   5      197.52      197.92      6.23 o 
   0  -3   5      247.95      269.84      8.09 o 
   1  -3   5      349.55      344.69     10.00 o 
   2  -3   5      325.54      309.17      9.33 o 
   3  -3   5       36.82       39.83      3.17 o 
   4  -3   5        4.86        4.76      3.34 o 
   5  -3   5       47.09       48.64      6.05 o 
   6  -3   5       44.35       35.99      6.56 o 
   7  -3   5        1.77        3.03      3.84 o 
   8  -3   5        7.59       13.26      6.69 o 
  -9  -2   5       36.91       45.52      9.72 o 
  -8  -2   5        7.50        5.97      5.50 o 
  -7  -2   5      307.68      320.88     20.84 o 
  -6  -2   5        2.05        1.39      2.66 o 
  -5  -2   5      119.83      126.22      5.47 o 
  -4  -2   5      796.28      847.67     21.81 o 
  -3  -2   5       26.06       28.72      3.03 o 
  -2  -2   5       65.20       59.65      3.06 o 
  -1  -2   5      210.35      192.27      5.99 o 
   0  -2   5      321.40      332.51      9.35 o 
   1  -2   5      781.13      825.35     20.68 o 
   2  -2   5       18.00       17.52      2.05 o 
   3  -2   5        1.49        1.10      1.10 o 
   4  -2   5       33.77       30.64      2.99 o 
   5  -2   5      103.17      109.90      7.37 o 
   6  -2   5       10.17        9.01      3.07 o 
   7  -2   5        7.60       10.61      5.46 o 
   8  -2   5       21.60       20.80      7.08 o 
  -9  -1   5       24.54       26.09      8.44 o 
  -8  -1   5        4.97        9.16      5.20 o 
  -7  -1   5      110.13      117.21      8.52 o 
  -6  -1   5      369.51      390.28     15.17 o 
  -5  -1   5      216.21      226.50      7.81 o 
  -4  -1   5       18.62       16.02      1.96 o 
  -3  -1   5      306.93      346.23      9.93 o 
  -2  -1   5      280.92      286.80      8.28 o 
  -1  -1   5     1488.93     1461.71     34.72 o 
   0  -1   5      311.74      277.54      7.85 o 
   1  -1   5      423.02      410.24     11.00 o 
   2  -1   5      892.87      894.52     22.37 o 
   3  -1   5      921.81      958.33     24.22 o 
   4  -1   5      409.62      419.61     12.36 o 
   5  -1   5       70.63       69.31      6.93 o 
   6  -1   5      112.54      120.37     12.87 o 
   8  -1   5        0.01        4.13      5.41 o 
  -9   0   5       27.94       31.28      5.73 o 
  -8   0   5        0.07        3.30      2.90 o 
  -7   0   5        2.75        0.45      2.32 o 
  -6   0   5       64.82       68.82      8.89 o 
  -5   0   5       27.44       39.18      3.16 o 
  -4   0   5       27.98       39.99      2.94 o 
  -3   0   5     1806.28     2017.35     47.70 o 
  -2   0   5      217.28      223.06      7.60 o 
  -1   0   5        0.29        0.43      0.70 o 
   0   0   5     3451.64     3428.65     78.90 o 
   1   0   5        2.12        0.62      0.61 o 
   2   0   5       32.85       33.57      2.29 o 
   3   0   5      426.59      445.10     12.40 o 
   4   0   5       16.20       17.29      2.29 o 
   5   0   5       22.98       37.66      4.05 o 
   6   0   5       10.88        8.06      5.20 o 
   7   0   5       10.50       11.12      6.01 o 
   8   0   5        0.21       -4.86      4.69 o 
  -9   1   5        0.82       -0.92      3.18 o 
  -8   1   5        3.48        0.00      2.48 o 
  -7   1   5       14.54       13.58      3.37 o 
  -6   1   5        0.04       -2.37      1.85 o 
  -5   1   5      211.08      186.52      8.74 o 
  -4   1   5      295.43      302.31      9.12 o 
  -3   1   5       38.68       33.63      2.91 o 
  -2   1   5     1339.09     1384.19     33.17 o 
  -1   1   5      735.77      756.16     18.74 o 
   0   1   5      161.75      161.15      6.78 o 
   1   1   5      519.70      507.69     16.93 o 
   2   1   5       56.50       57.39      5.20 o 
   3   1   5      237.86      209.99      6.89 o 
   4   1   5       30.86       30.98      2.88 o 
   5   1   5       27.15       41.98      5.84 o 
   6   1   5       78.56       66.66      9.59 o 
   7   1   5      140.20      128.90     14.02 o 
  -9   2   5        5.15        9.04      3.93 o 
  -8   2   5      293.33      279.46     13.50 o 
  -7   2   5        1.40        7.55      2.85 o 
  -6   2   5       11.33       14.24      3.26 o 
  -5   2   5      137.53      146.90     11.93 o 
  -4   2   5        4.62        5.72      1.45 o 
  -3   2   5       25.73       31.41      3.10 o 
  -2   2   5       29.69       37.65      2.56 o 
  -1   2   5      754.30      841.87     20.80 o 
   0   2   5     3403.01     3782.62     87.07 o 
   1   2   5      184.71      187.28     10.83 o 
   2   2   5      744.30      741.75     18.84 o 
   3   2   5      430.20      407.85     15.24 o 
   4   2   5      358.58      329.37     19.14 o 
   5   2   5      383.52      383.51     15.57 o 
   6   2   5        9.46        9.50      3.77 o 
   7   2   5        0.19       15.26      6.14 o 
   8   2   5       27.27       36.53      8.99 o 
  -9   3   5       22.95       28.05      7.69 o 
  -8   3   5       16.38       11.36      3.72 o 
  -7   3   5      131.76      129.54     15.34 o 
  -6   3   5       20.77       16.38      3.51 o 
  -5   3   5        8.58        7.41      3.64 o 
  -4   3   5       57.79       53.38      4.55 o 
  -3   3   5      572.00      512.50     14.03 o 
  -2   3   5     1209.58     1280.01     31.20 o 
  -1   3   5      255.49      202.77      6.44 o 
   0   3   5      121.12      109.93      5.06 o 
   1   3   5        0.07        0.34      0.84 o 
   2   3   5      650.15      642.53     26.56 o 
   3   3   5       90.62       91.52      6.66 o 
   4   3   5       58.13       78.12      6.77 o 
   5   3   5      250.06      234.94     11.37 o 
   6   3   5       12.57        9.85      3.69 o 
   7   3   5        2.04        0.09      4.73 o 
  -9   4   5        2.74        5.53      4.17 o 
  -8   4   5       10.56        8.07      3.94 o 
  -7   4   5       32.86       20.07      4.10 o 
  -6   4   5       14.04        9.92      3.06 o 
  -5   4   5      378.80      367.50     22.59 o 
  -4   4   5      719.23      687.92     32.10 o 
  -3   4   5      152.90      148.33      5.66 o 
  -2   4   5        9.99        7.08      1.57 o 
  -1   4   5       18.61       18.65      2.09 o 
   0   4   5       27.38       28.87      3.36 o 
   1   4   5        0.13       -0.19      1.57 o 
   2   4   5      153.33      137.52     13.85 o 
   3   4   5      116.72      126.46      9.21 o 
   4   4   5       44.87       39.29      5.09 o 
   5   4   5        0.92        3.48      2.91 o 
   6   4   5      151.35      143.26     10.29 o 
   7   4   5       17.89       19.82      7.12 o 
  -8   5   5       30.48       35.18     12.34 o 
  -7   5   5        8.34        4.67      3.01 o 
  -6   5   5        2.92        2.70      3.54 o 
  -5   5   5     1013.89     1012.67     32.94 o 
  -4   5   5      245.55      242.68     10.63 o 
  -3   5   5       47.56       48.23      3.72 o 
  -2   5   5       57.16       51.13      3.61 o 
  -1   5   5       34.42       39.54      3.19 o 
   0   5   5        0.01       -0.57      1.18 o 
   1   5   5      127.56      128.88      7.06 o 
   2   5   5      107.10      104.29      7.35 o 
   3   5   5      111.13      114.59      8.08 o 
   4   5   5      160.95      188.33     10.27 o 
   5   5   5       15.96       17.41      4.32 o 
   6   5   5        0.06        4.09      5.03 o 
  -8   6   5       29.40       36.45      5.96 o 
  -7   6   5        5.82        0.43      2.98 o 
  -6   6   5      246.23      238.05     11.99 o 
  -5   6   5      222.87      215.57     10.68 o 
  -4   6   5        1.97        4.36      2.48 o 
  -3   6   5       13.56       11.44      2.64 o 
  -2   6   5      193.25      180.89      6.87 o 
  -1   6   5      186.13      175.16      6.68 o 
   0   6   5       66.38       49.87      6.86 o 
   1   6   5     1968.34     1829.74     75.96 o 
   2   6   5       14.48       23.91      5.16 o 
   3   6   5       32.14       33.84      6.69 o 
   4   6   5       35.43       55.71      9.72 o 
   5   6   5       53.76       55.33      9.85 o 
   6   6   5        0.83        6.61      4.99 o 
  -8   7   5        5.14        2.66      3.92 o 
  -7   7   5       16.89       21.95      7.05 o 
  -6   7   5       16.37       12.18      3.89 o 
  -5   7   5        0.01       -2.68      2.48 o 
  -4   7   5      151.45      145.62      8.63 o 
  -3   7   5      122.77      118.55      7.86 o 
  -2   7   5        0.27        3.28      2.68 o 
  -1   7   5      152.52      169.99     12.06 o 
   0   7   5      222.91      203.55      9.90 o 
   1   7   5       54.60       59.59      5.94 o 
   2   7   5       14.33       10.23      4.56 o 
   5   7   5       45.67       53.32     10.74 o 
  -7   8   5        7.01        7.80      3.99 o 
  -6   8   5        9.91       11.47      4.11 o 
  -5   8   5        0.52        0.43      3.58 o 
  -4   8   5        0.73        1.60      3.52 o 
  -3   8   5       18.19       13.94      3.55 o 
  -2   8   5       30.87       28.83      4.34 o 
  -1   8   5        0.99        3.28      3.58 o 
   0   8   5        3.92        3.08      2.59 o 
   1   8   5        4.97       10.66      4.86 o 
   2   8   5        0.04        7.20      4.35 o 
   3   8   5       84.74       75.32     11.76 o 
  -6   9   5        0.01        1.84      3.74 o 
  -5   9   5        3.12       -4.14      3.52 o 
  -4   9   5        2.95       14.77      3.91 o 
  -3   9   5       71.77      107.50     12.02 o 
   0   9   5       11.16       20.89      6.44 o 
   1   9   5       90.46       94.63     12.53 o 
   2   9   5       21.22       27.19      7.50 o 
   3   9   5       15.55       15.47      6.10 o 
   0  10   5        0.81       -3.11      4.18 o 
   1  10   5        1.12       -1.15      4.26 o 
  -2 -10   6        0.38        4.90      5.97 o 
  -1 -10   6        0.86        0.83      3.30 o 
   0 -10   6        0.02       -0.44      3.17 o 
   1 -10   6        0.00        1.96      3.46 o 
   2 -10   6        0.77       -2.94      4.05 o 
   3 -10   6        0.00       -4.56      4.48 o 
  -4  -9   6        1.03       -0.97      4.09 o 
  -3  -9   6        0.62        3.48      4.43 o 
  -2  -9   6        0.03       -1.12      2.80 o 
  -1  -9   6       29.43       28.22      5.41 o 
   0  -9   6        3.00        5.53      3.59 o 
   1  -9   6        3.28        4.89      3.34 o 
   2  -9   6        0.16       -2.50      2.81 o 
   3  -9   6        7.02        2.00      4.43 o 
   4  -9   6        1.29       -0.60      3.45 o 
   5  -9   6        0.16        6.78      5.33 o 
  -5  -8   6        5.29        5.55      3.64 o 
  -4  -8   6        0.01        3.12      3.27 o 
  -3  -8   6       18.24       23.77     15.64 o 
  -2  -8   6       33.84       29.68      6.37 o 
  -1  -8   6        1.09        6.21      3.35 o 
   0  -8   6       21.32       28.18      4.75 o 
   1  -8   6        4.42        5.81      2.87 o 
   2  -8   6       12.35       15.37      3.84 o 
   3  -8   6       31.70       27.71      6.99 o 
   4  -8   6        0.02       -1.66      3.24 o 
   5  -8   6        8.25        4.99      4.60 o 
   6  -8   6        0.02       -2.77      3.88 o 
  -6  -7   6        3.17        6.94      3.63 o 
  -5  -7   6       26.13       25.89      7.97 o 
  -4  -7   6        0.93       -2.00      2.27 o 
  -3  -7   6       17.22       18.67      4.40 o 
  -2  -7   6       10.42       15.58      3.93 o 
  -1  -7   6        1.08       -0.86      2.26 o 
   0  -7   6        0.20        0.26      2.77 o 
   1  -7   6       30.77       39.78      7.22 o 
   2  -7   6        0.84        0.52      2.14 o 
   3  -7   6        1.18        6.86      4.94 o 
   4  -7   6        3.17        4.94      3.58 o 
   5  -7   6        3.09        7.91      3.41 o 
   6  -7   6        0.95        2.32      3.36 o 
  -7  -6   6       12.39       19.53      4.86 o 
  -6  -6   6        7.42        4.61      3.23 o 
  -5  -6   6      196.86      178.59     14.04 o 
  -4  -6   6      131.56      117.69      9.19 o 
  -3  -6   6        4.73        7.84      2.83 o 
  -2  -6   6       17.11       14.10      3.53 o 
  -1  -6   6       28.75       31.40      6.29 o 
   0  -6   6        7.13        6.44      2.45 o 
   1  -6   6        7.03        4.50      2.35 o 
   2  -6   6     1046.65      968.60     31.92 o 
   3  -6   6      248.53      236.45     10.13 o 
   4  -6   6        1.98        2.25      2.79 o 
   5  -6   6        2.52        3.71      2.68 o 
   6  -6   6        0.88        2.02      5.65 o 
   7  -6   6        1.23        7.16      4.48 o 
  -7  -5   6        0.70        5.63      4.65 o 
  -6  -5   6       36.43       45.82      5.95 o 
  -5  -5   6      135.36      107.73      8.57 o 
  -4  -5   6      195.99      179.05     17.45 o 
  -3  -5   6      141.25      136.35      8.26 o 
  -2  -5   6       62.34       53.47      5.44 o 
  -1  -5   6       20.31       17.55      3.18 o 
   0  -5   6        7.00        7.04      2.43 o 
   1  -5   6      464.40      388.13     11.58 o 
   2  -5   6       30.93       34.71      4.33 o 
   3  -5   6        1.24        2.47      2.00 o 
   4  -5   6        0.11       -1.95      1.90 o 
   5  -5   6        1.67        2.40      2.34 o 
   6  -5   6       12.25       15.91      3.95 o 
   7  -5   6       16.41       14.60      4.22 o 
  -8  -4   6       23.07       31.84      8.01 o 
  -7  -4   6       79.03       76.04     11.17 o 
  -6  -4   6       64.78       60.95      9.82 o 
  -5  -4   6       15.80        7.30      2.77 o 
  -4  -4   6       25.57       23.83      4.65 o 
  -3  -4   6      138.49      114.83     15.73 o 
  -2  -4   6       36.50       37.75      5.11 o 
  -1  -4   6        2.21        3.22      1.90 o 
   0  -4   6       13.39       17.04      2.03 o 
   1  -4   6        0.77        1.34      1.43 o 
   2  -4   6       17.12       15.97      2.28 o 
   3  -4   6       63.98       66.21      4.35 o 
   4  -4   6       59.37       65.14      5.45 o 
   5  -4   6       10.83       14.28      4.22 o 
   6  -4   6        8.95       14.85      3.80 o 
   7  -4   6       50.65       65.73     10.95 o 
   8  -4   6       16.74       10.91      6.78 o 
  -8  -3   6      109.42      115.09     14.96 o 
  -7  -3   6        2.03        3.20      4.18 o 
  -6  -3   6        3.04        3.50      3.62 o 
  -5  -3   6        2.33        5.35      3.47 o 
  -4  -3   6       34.98       30.83      4.09 o 
  -3  -3   6        2.85        3.56      2.00 o 
  -2  -3   6     1705.50     1817.89     50.25 o 
  -1  -3   6      210.71      228.93      7.26 o 
   0  -3   6      116.87      118.54      4.70 o 
   1  -3   6      170.36      168.32      6.05 o 
   2  -3   6       62.49       55.24      3.67 o 
   3  -3   6        7.05        7.86      1.80 o 
   4  -3   6       19.76       28.16      4.14 o 
   5  -3   6      196.63      191.15      9.39 o 
   7  -3   6        5.27        2.39      5.33 o 
   8  -3   6        7.00       -0.47      5.11 o 
  -9  -2   6        0.03       -5.16      5.07 o 
  -8  -2   6        3.28        2.00      4.73 o 
  -7  -2   6        0.32       -0.13      3.54 o 
  -6  -2   6        3.71        9.48      2.78 o 
  -5  -2   6       24.21       27.32      4.02 o 
  -4  -2   6        1.45        0.48      1.13 o 
  -3  -2   6      170.43      191.88      6.52 o 
  -2  -2   6      336.15      294.05      8.91 o 
  -1  -2   6      218.93      189.01      6.21 o 
   0  -2   6        6.44        7.41      1.40 o 
   1  -2   6      160.23      158.82      5.60 o 
   2  -2   6        5.03        6.47      1.44 o 
   3  -2   6        5.94       13.51      2.88 o 
   4  -2   6      241.04      251.31      8.63 o 
   5  -2   6        3.25        3.34      2.46 o 
   6  -2   6        8.76       14.62      5.11 o 
   8  -2   6        9.59        0.68      5.80 o 
  -9  -1   6        7.35       17.22      6.44 o 
  -8  -1   6        0.26       -2.81      3.50 o 
  -7  -1   6       38.24       48.58      5.72 o 
  -6  -1   6      393.97      391.85     15.34 o 
  -5  -1   6       18.87       19.05      2.55 o 
  -4  -1   6      608.65      600.98     16.25 o 
  -3  -1   6      777.06      874.54     22.17 o 
  -2  -1   6      702.56      725.18     22.91 o 
  -1  -1   6      276.16      253.61      7.60 o 
   0  -1   6      133.75      128.64      4.62 o 
   1  -1   6       20.72       22.71      2.01 o 
   2  -1   6       42.37       43.37      4.17 o 
   3  -1   6      251.06      263.37     10.02 o 
   4  -1   6       43.14       39.07      3.40 o 
   5  -1   6        7.68        4.64      2.40 o 
   6  -1   6       49.98       43.35      8.35 o 
   7  -1   6        4.43        2.73      5.29 o 
   8  -1   6        1.14       -2.43      5.46 o 
  -9   0   6      104.81      143.22     16.50 o 
  -8   0   6        2.56        4.27      3.73 o 
  -7   0   6        8.00        5.15      2.75 o 
  -6   0   6      223.09      210.95     10.09 o 
  -5   0   6       11.76       17.24      2.27 o 
  -4   0   6       21.02       19.14      2.26 o 
  -3   0   6       96.89      100.98      5.30 o 
  -2   0   6       34.86       38.51      2.92 o 
  -1   0   6        5.05        5.51      1.18 o 
   0   0   6      811.41      762.69     22.55 o 
   1   0   6      145.44      126.55      4.25 o 
   2   0   6       26.72       31.67      4.61 o 
   3   0   6      747.66      648.88     60.33 o 
   4   0   6       51.47       52.00      6.71 o 
   5   0   6       35.03       44.19     15.03 o 
   6   0   6       34.65       42.28      8.48 o 
   7   0   6        3.24        4.69      5.41 o 
  -9   1   6        0.14       -3.79      3.36 o 
  -8   1   6       93.86       95.87      8.66 o 
  -7   1   6       85.32       84.65      7.64 o 
  -6   1   6       57.79       59.27      5.79 o 
  -5   1   6      119.99      128.31      6.98 o 
  -4   1   6        0.74        1.51      1.20 o 
  -3   1   6      295.76      259.44      8.08 o 
  -2   1   6      598.43      609.35     15.88 o 
  -1   1   6      390.22      420.29     13.64 o 
   0   1   6     1618.07     1584.97     47.13 o 
   1   1   6      613.45      531.56     18.05 o 
   2   1   6        0.07       -1.30      1.28 o 
   3   1   6       31.40       36.14     12.72 o 
   4   1   6       41.24       35.74      5.46 o 
   5   1   6        8.39        6.53      2.84 o 
   6   1   6       20.56       22.38      6.78 o 
   7   1   6       23.29       12.36      6.27 o 
   8   1   6        0.14       -2.00      5.54 o 
  -9   2   6        9.59        4.39      4.00 o 
  -8   2   6        9.78        7.56      3.60 o 
  -7   2   6      185.70      196.90     10.52 o 
  -6   2   6       20.29       21.82      3.76 o 
  -5   2   6      212.60      213.26     14.88 o 
  -4   2   6      525.59      518.06     14.40 o 
  -3   2   6       38.85       34.87      2.82 o 
  -2   2   6        0.06        1.22      1.02 o 
  -1   2   6      269.35      252.01      7.55 o 
   0   2   6      183.32      203.04     25.83 o 
   1   2   6      166.75      166.72      7.75 o 
   2   2   6        1.39        3.44      1.76 o 
   3   2   6        1.08        0.07      1.72 o 
   4   2   6      104.05      110.50     13.90 o 
   5   2   6      125.91      136.44      9.13 o 
   6   2   6       20.64       24.25      5.46 o 
   7   2   6       26.51       32.01      8.31 o 
  -9   3   6       14.07        9.44      4.31 o 
  -8   3   6       35.15       32.79      5.28 o 
  -7   3   6       76.47       73.70      7.08 o 
  -6   3   6       11.09       10.45      3.04 o 
  -5   3   6       23.55       19.66      3.57 o 
  -4   3   6       23.65       23.57      2.63 o 
  -3   3   6        5.44        3.99      1.40 o 
  -2   3   6      210.39      219.36      7.17 o 
  -1   3   6      309.19      277.57      8.36 o 
   0   3   6      148.35      143.52      7.09 o 
   1   3   6        3.45        3.51      1.89 o 
   2   3   6     1324.84     1279.93     40.03 o 
   3   3   6       17.02       18.05      6.31 o 
   4   3   6        2.31        2.69      2.51 o 
   5   3   6       21.59       28.69      6.80 o 
   6   3   6       67.23       76.46      7.90 o 
   7   3   6        0.01        2.94      5.63 o 
  -9   4   6       43.62       47.27      7.40 o 
  -8   4   6       19.44       14.74      4.40 o 
  -7   4   6        6.34        0.52      2.51 o 
  -6   4   6       10.85       11.97      3.27 o 
  -5   4   6      588.09      589.89     20.97 o 
  -4   4   6      573.69      541.82     19.04 o 
  -3   4   6      621.51      614.41     16.76 o 
  -2   4   6      128.60      118.08      5.08 o 
  -1   4   6       61.39       58.58      3.50 o 
   0   4   6      872.43      873.17     28.30 o 
   1   4   6      359.14      276.97     15.81 o 
   2   4   6       34.32       35.14      4.47 o 
   3   4   6      595.06      647.85     53.69 o 
   4   4   6        0.43       -0.17      2.98 o 
   5   4   6       33.68       35.67      5.55 o 
   6   4   6        9.25        6.89      3.92 o 
  -8   5   6        3.34        0.19      3.11 o 
  -7   5   6       13.61       10.20      3.63 o 
  -6   5   6       46.44       55.12      6.11 o 
  -5   5   6       27.96       23.19      5.75 o 
  -4   5   6      469.34      442.83     17.99 o 
  -3   5   6      234.52      214.75      7.69 o 
  -2   5   6       12.14       13.50      2.20 o 
  -1   5   6       12.41        9.53      2.47 o 
   0   5   6        0.01       -0.75      1.49 o 
   1   5   6       15.14       22.98      3.64 o 
   2   5   6      575.57      595.41     31.65 o 
   3   5   6      465.31      446.79     25.62 o 
   4   5   6       80.08       93.34      8.27 o 
   5   5   6       22.84       27.69      5.14 o 
   6   5   6       51.56       49.23      9.63 o 
  -8   6   6       23.93       30.22      5.75 o 
  -7   6   6       79.08       62.08      7.23 o 
  -6   6   6        2.27        5.69      3.25 o 
  -5   6   6      304.32      287.57     12.95 o 
  -4   6   6        5.41        3.57      2.63 o 
  -3   6   6        0.14        0.13      1.63 o 
  -2   6   6        2.81        4.84      1.81 o 
  -1   6   6       58.23       63.54      5.80 o 
   0   6   6      143.91      147.81      8.14 o 
   1   6   6       30.58       44.53     12.08 o 
   2   6   6      209.88      224.20     11.20 o 
   3   6   6        3.05        3.49      3.08 o 
   4   6   6       71.32       81.65     12.85 o 
   5   6   6       88.52      113.72     15.05 o 
  -7   7   6        3.66        3.36      3.60 o 
  -6   7   6        1.31        3.10      3.06 o 
  -5   7   6        4.53        0.85      2.78 o 
  -4   7   6        5.50        5.78      2.91 o 
  -3   7   6      102.98      102.58      7.39 o 
  -2   7   6       21.37       29.10      4.92 o 
  -1   7   6      173.88      159.54      8.73 o 
   0   7   6       65.87       64.47     12.72 o 
   1   7   6        1.49        3.44      2.98 o 
   2   7   6       54.04       69.71      7.21 o 
   3   7   6       55.40       50.21      9.55 o 
   4   7   6       18.03       24.85      7.72 o 
   5   7   6        0.45        3.20      5.88 o 
  -6   8   6       13.98       23.02      4.99 o 
  -5   8   6        7.59        9.23      3.52 o 
  -4   8   6       23.84       26.07      4.81 o 
  -3   8   6      112.82      133.33     13.21 o 
  -2   8   6       27.70       23.69      4.20 o 
  -1   8   6        9.86        8.94      3.21 o 
   0   8   6       32.60       37.13      4.95 o 
   1   8   6        0.01        6.91      4.39 o 
   2   8   6        1.09        3.32      4.86 o 
   3   8   6        4.24        7.80      5.37 o 
  -5   9   6        8.42       10.91      7.29 o 
  -4   9   6       16.71       11.59      6.14 o 
  -3   9   6       30.35       30.05      7.46 o 
  -2   9   6        0.14        0.13      4.39 o 
  -1   9   6        0.70        8.35      4.86 o 
   0   9   6       14.09       17.35      5.92 o 
   1   9   6       27.53       51.96      9.76 o 
   2   9   6        0.14        6.48      5.50 o 
  -1  10   6       32.85       46.42      8.91 o 
   0  10   6        9.50       25.87      6.99 o 
  -1 -10   7        1.22        1.09      4.07 o 
   0 -10   7        0.99        1.10      3.55 o 
   1 -10   7        0.87       -0.35      3.48 o 
   2 -10   7        0.65       -5.71      4.48 o 
  -3  -9   7       17.86       18.94      5.01 o 
  -2  -9   7        7.60       11.48      6.88 o 
  -1  -9   7        3.77       10.14      3.99 o 
   0  -9   7        5.28        4.24      3.48 o 
   1  -9   7        0.17       -1.70      2.91 o 
   2  -9   7        5.42        9.05      3.86 o 
   3  -9   7        0.15       -0.13      4.56 o 
   4  -9   7        2.95        7.20      5.20 o 
  -5  -8   7        7.85        3.48      3.60 o 
  -4  -8   7       43.14       44.67      6.69 o 
  -3  -8   7      145.24      135.68     10.86 o 
  -2  -8   7        0.81        3.58      3.08 o 
  -1  -8   7        2.57        2.83      3.22 o 
   0  -8   7        8.35       14.62      5.80 o 
   1  -8   7        7.38       11.05      3.48 o 
   2  -8   7        1.00        0.52      2.75 o 
   3  -8   7       29.87       39.64      8.35 o 
   4  -8   7       64.43       75.91     11.12 o 
   5  -8   7        0.04        4.31      4.82 o 
  -6  -7   7        8.63       13.91      4.26 o 
  -5  -7   7       17.31        9.55      3.73 o 
  -4  -7   7       56.37       44.60      7.35 o 
  -3  -7   7        1.69        0.68      3.77 o 
  -2  -7   7       40.85       35.87      5.40 o 
  -1  -7   7        0.55       -0.27      2.27 o 
   0  -7   7        0.44        2.59      2.35 o 
   1  -7   7       40.10       36.24      5.18 o 
   2  -7   7       94.38       98.02      7.94 o 
   3  -7   7        4.73        1.00      2.63 o 
   4  -7   7       13.27       19.22      5.75 o 
   5  -7   7        0.00        4.90      4.22 o 
   6  -7   7        2.11        3.95      3.77 o 
  -7  -6   7        0.46        0.17      6.37 o 
  -6  -6   7        5.56       -0.62      2.97 o 
  -5  -6   7        6.28        7.70      3.64 o 
  -4  -6   7      103.63       97.06     13.96 o 
  -3  -6   7       15.32       22.71      4.94 o 
  -2  -6   7        0.15       -0.27      2.21 o 
  -1  -6   7        2.70        3.48      2.44 o 
   0  -6   7       11.20        7.17      2.85 o 
   1  -6   7       26.71       31.45      4.41 o 
   2  -6   7       88.15       79.66      6.85 o 
   3  -6   7       38.44       38.67      3.85 o 
   4  -6   7        0.53        1.72      3.99 o 
   5  -6   7        8.50        8.33      5.95 o 
   6  -6   7        0.38        3.52      6.20 o 
  -7  -5   7       20.01       15.81      6.27 o 
  -6  -5   7        4.90        2.89      3.14 o 
  -5  -5   7       48.41       45.06      5.89 o 
  -4  -5   7       88.73      101.33      8.20 o 
  -3  -5   7        0.03       -0.64      1.86 o 
  -2  -5   7       35.94       47.17      5.36 o 
  -1  -5   7       29.62       23.51      3.81 o 
   0  -5   7      125.76      124.34     16.05 o 
   1  -5   7        0.34        2.89      2.58 o 
   2  -5   7       41.36       42.19      6.81 o 
   3  -5   7       31.77       36.50      3.65 o 
   4  -5   7        2.47        5.97      3.20 o 
   5  -5   7       19.22       13.94      3.61 o 
   6  -5   7        0.01       -2.30      4.35 o 
   7  -5   7       11.73       21.82      7.54 o 
  -8  -4   7       33.77       36.15      8.65 o 
  -7  -4   7        1.79        2.43      4.31 o 
  -6  -4   7      135.87      122.61      9.17 o 
  -5  -4   7        8.15        9.89      3.12 o 
  -4  -4   7        6.17        3.28      2.28 o 
  -3  -4   7      205.10      182.47     12.85 o 
  -2  -4   7        0.78        1.83      1.87 o 
  -1  -4   7       62.01       59.82      5.47 o 
   0  -4   7        0.06        0.56      1.25 o 
   1  -4   7      137.37      131.09      7.70 o 
   2  -4   7       19.92       20.46      2.66 o 
   3  -4   7        4.85        8.23      2.00 o 
   4  -4   7        0.08        0.65      1.56 o 
   5  -4   7       11.03       11.99      3.19 o 
   6  -4   7       13.13       10.49      5.50 o 
   7  -4   7        4.81        4.86      5.92 o 
  -6  -3   7       21.52       30.01      6.27 o 
  -5  -3   7      375.96      355.85     17.71 o 
  -4  -3   7        8.76        8.14      2.81 o 
  -3  -3   7        2.54        0.71      1.68 o 
  -2  -3   7      153.70      163.15      5.92 o 
  -1  -3   7       83.59       77.03      4.02 o 
   0  -3   7      123.54      129.11      6.61 o 
   1  -3   7       93.14      105.77      4.91 o 
   2  -3   7       15.02        9.95      1.98 o 
   3  -3   7       21.67       28.25      4.79 o 
   4  -3   7      262.33      266.79      9.86 o 
   5  -3   7        0.17       -1.96      3.58 o 
   6  -3   7        0.80       -0.21      4.05 o 
   7  -3   7       21.91       18.07      7.16 o 
  -8  -2   7       16.75       18.54      6.35 o 
  -7  -2   7        2.35        7.46      4.39 o 
  -6  -2   7       15.84       12.74      4.90 o 
  -5  -2   7       49.79       58.65      5.56 o 
  -4  -2   7      157.00      158.59      7.36 o 
  -3  -2   7      275.61      261.28     10.80 o 
  -2  -2   7      649.23      670.05     17.64 o 
  -1  -2   7      592.55      588.86     15.74 o 
   0  -2   7      144.17      144.67      5.40 o 
   1  -2   7      966.23      966.26     24.49 o 
   2  -2   7       39.07       35.25      2.94 o 
   3  -2   7        9.64       11.45      2.04 o 
   4  -2   7       72.29       80.54     15.60 o 
   5  -2   7        5.02        0.51      3.37 o 
   6  -2   7        3.06        6.44      4.94 o 
   7  -2   7        3.91        6.82      6.10 o 
  -9  -1   7        3.72       -0.43      5.20 o 
  -8  -1   7        0.04        3.45      4.43 o 
  -7  -1   7        0.18       -4.16      2.77 o 
  -6  -1   7       40.66       41.27      4.90 o 
  -5  -1   7        1.11       -0.22      2.10 o 
  -4  -1   7       68.82       60.43      3.98 o 
  -3  -1   7      239.15      225.96      8.38 o 
  -2  -1   7        3.86        3.18      1.20 o 
  -1  -1   7       89.86       90.53      4.01 o 
   0  -1   7      110.34      104.87      4.23 o 
   1  -1   7      285.49      294.35      8.85 o 
   2  -1   7        0.30        1.73      1.17 o 
   3  -1   7        2.76        2.63      1.91 o 
   4  -1   7       59.11       67.78      7.91 o 
   5  -1   7       33.05       35.66      8.23 o 
   6  -1   7       48.91       53.11      8.99 o 
   7  -1   7        2.39        5.54      5.24 o 
  -9   0   7       22.98       40.45      8.99 o 
  -8   0   7       64.78       58.55     10.02 o 
  -7   0   7      169.78      141.38     18.61 o 
  -6   0   7        9.40       22.13      3.72 o 
  -5   0   7       24.40       23.33      4.13 o 
  -4   0   7        9.67       14.88      2.17 o 
  -3   0   7        0.45        1.28      1.27 o 
  -2   0   7       19.41       21.42      2.21 o 
  -1   0   7       50.69       58.13      3.16 o 
   0   0   7      552.46      575.05     15.00 o 
   1   0   7     1125.18     1119.88     34.96 o 
   2   0   7        6.39        7.43      2.18 o 
   3   0   7      150.74      158.61      8.32 o 
   4   0   7      256.39      268.20     12.09 o 
   5   0   7        2.46       -0.40      2.27 o 
   6   0   7       84.73       75.79     11.30 o 
   7   0   7        0.08       -2.34      4.73 o 
  -9   1   7       33.63       28.43      5.52 o 
  -8   1   7      103.57      110.80      9.31 o 
  -7   1   7        0.23       -0.32      2.50 o 
  -6   1   7      260.59      211.02     18.71 o 
  -5   1   7        3.98        4.76      3.26 o 
  -4   1   7       69.58       67.21      4.20 o 
  -3   1   7        3.68        4.76      1.44 o 
  -2   1   7     1298.81     1252.55     30.76 o 
  -1   1   7      187.79      214.40      6.78 o 
   0   1   7       75.04       63.48      4.92 o 
   1   1   7      285.56      246.09     18.80 o 
   2   1   7      191.58      165.82     22.70 o 
   3   1   7       93.20       78.98      6.44 o 
   4   1   7      114.48      124.59      8.42 o 
   5   1   7       86.61       83.76     14.04 o 
   6   1   7       76.31       77.41     11.59 o 
   7   1   7        4.47        7.84      6.61 o 
  -9   2   7       16.66       19.10      4.90 o 
  -8   2   7        9.70       10.09      3.91 o 
  -7   2   7       88.98      117.76      9.17 o 
  -6   2   7       13.64        9.85      3.86 o 
  -5   2   7       46.14       45.26      4.91 o 
  -4   2   7     1027.96     1031.04     32.23 o 
  -3   2   7      322.35      311.76      9.61 o 
  -2   2   7      376.44      373.32     10.81 o 
  -1   2   7       64.70       63.32      3.19 o 
   0   2   7        7.93        5.03      1.80 o 
   1   2   7        3.45        2.75      1.70 o 
   2   2   7       45.95       53.96      5.32 o 
   3   2   7       15.39       12.58      3.02 o 
   4   2   7      226.03      207.16     10.65 o 
   5   2   7        0.33        0.59      2.61 o 
   6   2   7       21.00       20.22      5.11 o 
   7   2   7       59.55       42.84      9.51 o 
  -9   3   7       27.35       31.58      5.94 o 
  -8   3   7        3.12        3.83      3.20 o 
  -7   3   7       61.46       79.39      9.02 o 
  -6   3   7       51.44       56.01      5.94 o 
  -5   3   7       68.93       70.98      8.76 o 
  -4   3   7     1439.05     1390.32     34.71 o 
  -3   3   7      100.89      107.03      5.92 o 
  -2   3   7        4.00        4.62      1.65 o 
  -1   3   7       14.21       27.77      3.49 o 
   0   3   7       38.24       32.08      3.90 o 
   1   3   7        0.75       -1.97      2.17 o 
   2   3   7      264.08      233.30     10.76 o 
   3   3   7       64.83       64.99     16.15 o 
   4   3   7      138.48      124.02     12.13 o 
   5   3   7       54.87       49.84      6.10 o 
   6   3   7       21.02       23.76      5.31 o 
   7   3   7        8.09        9.93      6.86 o 
  -8   4   7       19.95       21.64      4.89 o 
  -7   4   7       36.09       28.90      4.87 o 
  -6   4   7       17.54       12.30      3.31 o 
  -5   4   7      654.18      662.36     23.29 o 
  -4   4   7      172.59      167.56     15.15 o 
  -3   4   7        0.70        1.35      1.76 o 
  -2   4   7       92.66       97.07      6.61 o 
  -1   4   7       67.01       60.53      9.59 o 
   0   4   7      291.97      274.01     11.63 o 
   1   4   7      828.05      773.33     26.24 o 
   2   4   7     1270.42     1261.08     40.44 o 
   3   4   7      102.03      121.92      8.79 o 
   4   4   7        0.84        1.45      2.89 o 
   5   4   7        0.08        1.79      3.23 o 
   6   4   7       21.75       33.64      5.91 o 
  -8   5   7       50.79       50.81      6.92 o 
  -7   5   7        5.35        4.39      3.31 o 
  -6   5   7       44.66       40.92      5.39 o 
  -5   5   7      131.57      136.41      8.49 o 
  -4   5   7      150.91      164.80      8.91 o 
  -3   5   7      184.47      189.41      7.29 o 
  -2   5   7      511.98      476.35     17.64 o 
  -1   5   7      133.40      126.53      7.49 o 
   0   5   7       49.77       59.37      5.57 o 
   1   5   7      554.23      532.53     19.82 o 
   2   5   7       50.34       54.47      6.04 o 
   3   5   7       33.18       38.55      6.73 o 
   4   5   7        4.96        3.39      3.19 o 
   5   5   7        3.81        6.59      4.16 o 
   6   5   7       27.85       29.66      5.81 o 
  -8   6   7       56.63       89.41     10.91 o 
  -7   6   7        4.38       14.90      4.84 o 
  -6   6   7        1.74        1.89      3.84 o 
  -5   6   7       76.31       81.00      7.39 o 
  -4   6   7        0.77       -0.39      2.30 o 
  -3   6   7       13.30       12.45      3.14 o 
  -2   6   7        1.47        1.03      2.01 o 
  -1   6   7       24.91       23.48      3.96 o 
   0   6   7       15.31       15.54      3.35 o 
   1   6   7        1.82        3.65      2.42 o 
   2   6   7        3.17        7.03      3.01 o 
   3   6   7       15.26       17.82      4.12 o 
   4   6   7      120.43      133.77     10.57 o 
   5   6   7       10.08       16.67      7.33 o 
  -7   7   7       15.75       22.28      5.01 o 
  -6   7   7        0.31       -3.53      2.96 o 
  -5   7   7        6.90        2.35      3.09 o 
  -4   7   7        1.62        4.77      5.03 o 
  -3   7   7       59.92       52.30      8.70 o 
  -2   7   7      191.69      180.89      9.63 o 
  -1   7   7        7.32        5.87      2.91 o 
   0   7   7       45.06       57.70      6.19 o 
   1   7   7        0.00        2.09      2.83 o 
   2   7   7      109.58      127.50      9.69 o 
   3   7   7      111.01      158.22     17.18 o 
   4   7   7        5.29       13.04      6.48 o 
  -6   8   7        3.41        8.66      4.32 o 
  -5   8   7       55.86       60.10     11.00 o 
  -4   8   7        5.83        6.86      5.92 o 
  -3   8   7       89.30      119.52     13.04 o 
  -2   8   7       55.00       62.49      6.76 o 
  -1   8   7       43.75       48.36      5.94 o 
   0   8   7       23.37       20.32      4.31 o 
   1   8   7       26.94       48.04      9.46 o 
   2   8   7        1.31        5.03      5.11 o 
   3   8   7        2.55        1.49      5.16 o 
  -5   9   7       10.85        9.80      6.61 o 
  -4   9   7        6.90       17.05      7.03 o 
  -3   9   7       53.54       48.68      9.55 o 
  -2   9   7        2.22        7.03      5.29 o 
  -1   9   7        0.20       -0.21      4.01 o 
   0   9   7        2.56        3.03      5.11 o 
   1   9   7       46.80       57.46     10.66 o 
  -3  -9   8        0.00        2.12      3.88 o 
  -2  -9   8        1.24        0.82      3.45 o 
  -1  -9   8        1.70       -0.20      3.20 o 
   0  -9   8        0.16        0.11      3.21 o 
   1  -9   8        1.41        0.56      3.30 o 
   2  -9   8        0.75        5.77      3.84 o 
   3  -9   8        0.15        2.60      5.24 o 
  -4  -8   8       58.91       58.40      8.91 o 
  -3  -8   8        5.88        3.14      7.74 o 
  -2  -8   8        0.12       -0.28      3.07 o 
  -1  -8   8        2.34        2.96      2.91 o 
   0  -8   8        8.20        8.40      3.56 o 
   1  -8   8        0.00        1.70      5.16 o 
   2  -8   8       18.83        8.41      5.80 o 
   3  -8   8      144.50      151.83     15.90 o 
   4  -8   8       12.32        5.75      4.60 o 
  -5  -7   8        4.62        5.50      4.84 o 
  -4  -7   8       65.65       64.62      7.66 o 
  -3  -7   8       14.21       20.30      4.50 o 
  -2  -7   8       17.88       17.24      4.20 o 
  -1  -7   8        8.19        6.79      5.56 o 
   0  -7   8        1.95        6.19      2.92 o 
   1  -7   8       22.95       13.78      3.51 o 
   2  -7   8       65.17       52.07      5.97 o 
   3  -7   8        0.65        0.13      2.56 o 
   4  -7   8        1.54        0.51      3.79 o 
   5  -7   8        0.18       -4.77      3.71 o 
  -6  -6   8        5.23        7.22      3.68 o 
  -5  -6   8        9.63        8.70      3.76 o 
  -4  -6   8        0.47        1.15      2.98 o 
  -3  -6   8        1.10       -1.41      2.26 o 
  -2  -6   8       21.41       25.02     10.27 o 
  -1  -6   8        0.53       -0.32      2.14 o 
   0  -6   8        0.12        1.85      2.35 o 
   1  -6   8        0.08       -1.20      2.26 o 
   2  -6   8        4.86        2.43      2.32 o 
   3  -6   8        5.43        5.05      2.73 o 
   4  -6   8        0.75        0.08      2.43 o 
   5  -6   8        4.37        4.42      3.01 o 
   6  -6   8        0.06        4.77      5.63 o 
  -7  -5   8       58.25       48.42      9.76 o 
  -6  -5   8        0.42        3.04      3.18 o 
  -5  -5   8        0.06       -1.48      2.56 o 
  -4  -5   8        0.07        2.52      3.69 o 
  -3  -5   8       13.04       15.56      4.88 o 
  -2  -5   8       45.44       45.58      7.08 o 
  -1  -5   8      422.56      452.46     17.84 o 
   0  -5   8        0.28        3.17      2.22 o 
   1  -5   8        0.80       -0.57      2.06 o 
   2  -5   8       24.03       35.01      4.86 o 
   3  -5   8       29.46       29.11      3.92 o 
   4  -5   8        1.90        2.24      2.51 o 
   6  -5   8       43.57       46.93      9.80 o 
  -7  -4   8        0.15        6.44      4.77 o 
  -6  -4   8        3.17        4.59      3.00 o 
  -5  -4   8        6.67        7.89      3.05 o 
  -4  -4   8       15.53       13.49      3.35 o 
  -3  -4   8        3.16        4.36      2.38 o 
  -2  -4   8      107.58       98.84     23.10 o 
  -1  -4   8       39.97       46.75      5.92 o 
   0  -4   8       64.66       76.54      6.29 o 
   1  -4   8        6.55        4.64      1.84 o 
   2  -4   8       13.71       15.96      2.44 o 
   3  -4   8        0.15        0.23      1.70 o 
   4  -4   8       33.32       33.28      6.44 o 
   5  -4   8       43.30       34.82      7.20 o 
   7  -4   8        0.27        3.37      5.80 o 
  -7  -3   8        3.47        7.84      5.07 o 
  -6  -3   8        0.27        1.65      2.55 o 
  -5  -3   8      195.71      179.11      9.60 o 
  -4  -3   8       19.89       16.34      3.25 o 
  -3  -3   8       17.33       18.00      3.27 o 
  -2  -3   8      245.54      219.06      9.89 o 
  -1  -3   8       27.86       34.90      3.12 o 
   0  -3   8        2.36        1.05      1.32 o 
   1  -3   8       35.96       42.78      5.45 o 
   2  -3   8        2.43        1.36      1.44 o 
   3  -3   8        6.41        9.87      2.86 o 
   4  -3   8       73.70       69.56      7.80 o 
   5  -3   8        4.16        3.58      4.18 o 
   6  -3   8        0.01       -1.75      3.96 o 
  -8  -2   8       74.96       93.22     13.30 o 
  -7  -2   8       26.27       26.00      6.78 o 
  -6  -2   8       19.19       26.56      6.44 o 
  -5  -2   8      103.60       96.15      7.24 o 
  -4  -2   8       59.04       58.54      5.37 o 
  -3  -2   8        6.65        8.53      1.74 o 
  -2  -2   8       14.75       14.00      2.02 o 
  -1  -2   8        4.69        6.32      1.56 o 
   0  -2   8       96.68       91.15      6.39 o 
   1  -2   8       90.34       90.71      8.71 o 
   2  -2   8       58.44       55.34      5.42 o 
   3  -2   8       63.35       61.18      5.89 o 
   4  -2   8       74.02       90.94      7.55 o 
   5  -2   8       23.27       29.28      7.25 o 
   6  -2   8        2.17       -2.30      4.73 o 
   7  -2   8        4.00        2.00      6.10 o 
  -8  -1   8        6.50        8.44      5.07 o 
  -7  -1   8      158.82      204.85     18.07 o 
  -6  -1   8        1.67        3.96      3.37 o 
  -5  -1   8       11.99       12.78      2.47 o 
  -4  -1   8      173.06      182.67     13.20 o 
  -3  -1   8      167.07      163.82      7.76 o 
  -2  -1   8       19.37       18.43      3.90 o 
  -1  -1   8      274.36      260.92      8.32 o 
   0  -1   8      815.85      830.59     21.36 o 
   1  -1   8      133.57      140.83     11.15 o 
   2  -1   8      247.89      255.07     11.24 o 
   3  -1   8       12.93       14.20      5.39 o 
   4  -1   8        0.11       -1.82      2.03 o 
   5  -1   8       11.25       11.08      3.59 o 
   6  -1   8       10.16       13.51      6.05 o 
   7  -1   8        1.97        4.39      5.80 o 
  -8   0   8       43.06       51.62      8.95 o 
  -7   0   8        4.01        2.96      2.85 o 
  -6   0   8      162.66      189.69     18.05 o 
  -5   0   8      100.30      107.42      5.57 o 
  -4   0   8       50.82       57.07      6.01 o 
  -3   0   8      152.48      149.25      5.89 o 
  -2   0   8       53.21       50.61      9.63 o 
  -1   0   8      110.46      109.63      4.47 o 
   0   0   8        9.14        7.39      2.15 o 
   1   0   8        0.02       -1.39      1.47 o 
   2   0   8      102.75       97.84     23.70 o 
   3   0   8       40.30       52.23      5.67 o 
   4   0   8       56.94       73.13      6.86 o 
   5   0   8        8.63       11.94      3.73 o 
   6   0   8       59.27       48.55      9.59 o 
   7   0   8       20.71       26.43      8.48 o 
  -8   1   8       42.55       41.44      6.01 o 
  -7   1   8        0.63       -2.25      2.38 o 
  -6   1   8       37.05       29.69      4.36 o 
  -5   1   8       28.27       23.05      4.60 o 
  -4   1   8        0.02        1.16      1.56 o 
  -3   1   8        0.43        1.56      2.00 o 
  -2   1   8        6.37        8.15      1.88 o 
  -1   1   8       98.86       91.28      8.48 o 
   0   1   8       79.71       69.55      5.54 o 
   1   1   8       83.84       76.39      6.06 o 
   2   1   8       93.80       98.07      7.15 o 
   3   1   8      385.64      352.67     34.50 o 
   4   1   8        3.01        4.26      2.74 o 
   5   1   8        5.33        8.13      3.37 o 
   6   1   8        0.57       -0.38      4.65 o 
   7   1   8        9.22       14.07      6.91 o 
  -8   2   8      107.97       96.76      9.12 o 
  -7   2   8       14.21       12.33      6.22 o 
  -6   2   8       29.37       32.54      5.11 o 
  -5   2   8       31.48       37.86      8.52 o 
  -4   2   8     1650.00     1639.94     40.42 o 
  -3   2   8      143.54      147.60     12.08 o 
  -2   2   8      366.20      353.55     13.83 o 
  -1   2   8      541.50      489.01     17.71 o 
   0   2   8      117.96      118.78      6.63 o 
   1   2   8      220.69      199.49     19.29 o 
   2   2   8      351.19      350.63     14.43 o 
   3   2   8      309.65      277.08     17.50 o 
   4   2   8      181.85      191.75     10.50 o 
   5   2   8        0.70        0.39      2.79 o 
   6   2   8        8.18        8.18      4.01 o 
  -8   3   8        0.30        2.41      3.31 o 
  -7   3   8        6.46        9.54      3.32 o 
  -6   3   8       79.82       74.15      6.82 o 
  -5   3   8       10.49       14.53      3.29 o 
  -4   3   8       27.62       31.47      3.31 o 
  -3   3   8      764.39      772.64     20.69 o 
  -2   3   8      152.95      144.50     14.17 o 
  -1   3   8        3.98        3.64      3.75 o 
   0   3   8        1.12       -1.37      1.72 o 
   1   3   8        7.61        4.53      2.27 o 
   2   3   8        0.26        0.91      2.41 o 
   3   3   8      567.60      551.36     20.99 o 
   4   3   8       58.45       47.30      6.07 o 
   5   3   8       60.76       68.03      8.97 o 
   6   3   8       66.90       70.61     15.43 o 
  -8   4   8        2.94       -0.26      3.40 o 
  -7   4   8       12.57       14.30      3.75 o 
  -6   4   8      165.38      175.24     10.18 o 
  -5   4   8       26.07       32.31      4.57 o 
  -4   4   8      341.29      363.29     24.83 o 
  -3   4   8        3.07        4.59      3.45 o 
  -2   4   8        0.59       -0.63      1.89 o 
  -1   4   8        3.98        4.03      2.17 o 
   0   4   8      211.11      187.92     15.05 o 
   1   4   8       50.29       50.00      5.59 o 
   2   4   8       26.79       33.27      6.84 o 
   3   4   8      182.15      180.84     10.15 o 
   4   4   8       30.24       35.35      5.60 o 
   5   4   8        4.36        3.58      3.35 o 
   6   4   8       51.84       57.30      7.62 o 
  -8   5   8       12.40       13.12      4.55 o 
  -7   5   8        2.11       -1.04      3.09 o 
  -6   5   8        9.64       11.47      3.57 o 
  -5   5   8        1.31        6.25      2.90 o 
  -4   5   8        0.01        1.49      3.79 o 
  -3   5   8        0.70        7.35      3.09 o 
  -2   5   8      214.58      199.65     13.55 o 
  -1   5   8       37.38       37.71      4.73 o 
   0   5   8      106.59       85.37     14.75 o 
   1   5   8      125.71      143.73      9.27 o 
   2   5   8       51.54       58.33     12.55 o 
   3   5   8        0.04       -3.13      2.56 o 
   4   5   8       21.56       17.76      9.16 o 
   5   5   8       24.96       39.74      7.40 o 
  -7   6   8       91.03      125.86     16.60 o 
  -6   6   8        3.99        4.08      3.31 o 
  -5   6   8       67.44       73.27     11.12 o 
  -4   6   8       81.09       93.52     11.81 o 
  -3   6   8        0.26        1.40      2.18 o 
  -2   6   8      229.44      212.49     10.52 o 
  -1   6   8        5.22        3.98      2.49 o 
   0   6   8       43.49       52.31      5.84 o 
   1   6   8       33.45       43.00      5.65 o 
   2   6   8        0.13        1.74      4.07 o 
   3   6   8        0.99        0.37      3.13 o 
   4   6   8        7.41       13.64     10.04 o 
  -7   7   8       24.86       29.00      9.85 o 
  -6   7   8       26.49       39.64      9.29 o 
  -5   7   8       13.72       20.25      7.03 o 
  -4   7   8       29.43       39.30      8.27 o 
  -3   7   8       47.69       27.11      7.33 o 
  -2   7   8       25.78       14.62      3.56 o 
  -1   7   8        3.84        1.93      2.42 o 
   0   7   8        8.69        8.53      3.47 o 
   1   7   8        6.67        6.44      3.26 o 
   2   7   8       81.76       77.90      7.88 o 
   3   7   8       38.11       41.76      6.41 o 
  -6   8   8       13.97       19.74      7.84 o 
  -5   8   8        4.72        7.97      6.69 o 
  -4   8   8        2.51        5.11      6.05 o 
  -3   8   8       25.58       41.52      8.40 o 
  -2   8   8       40.58       37.70      5.35 o 
  -1   8   8       53.83       45.39      5.94 o 
   0   8   8      125.45      137.51     10.17 o 
   1   8   8        0.92        0.00      3.24 o 
   2   8   8       10.46       13.26      6.05 o 
  -4   9   8        4.01        5.50      5.97 o 
  -3   9   8       20.30       36.49      9.04 o 
  -2   9   8       19.56       16.41      6.91 o 
  -1   9   8       42.22       49.77      7.54 o 
   0   9   8       20.72       19.65      6.65 o 
  -2  -9   9        2.74        3.29      3.53 o 
  -1  -9   9        1.67        3.30      3.53 o 
   0  -9   9        0.05        1.87      3.49 o 
   1  -9   9        1.83        5.13      3.90 o 
   2  -9   9       10.74        6.62      7.22 o 
  -4  -8   9        2.00       -2.92      3.30 o 
  -3  -8   9       33.29       28.66      9.16 o 
  -2  -8   9        2.44        5.60      3.40 o 
  -1  -8   9        0.08        1.33      3.22 o 
   0  -8   9        0.00        1.83      3.20 o 
   1  -8   9        2.01        4.12      3.41 o 
   2  -8   9        0.68       -0.21      5.37 o 
   3  -8   9       16.62       13.60      5.71 o 
   4  -8   9        4.04        3.75      4.77 o 
  -5  -7   9       14.02       11.88      4.15 o 
  -4  -7   9        1.04        1.03      3.06 o 
  -3  -7   9       21.97       16.61      4.40 o 
  -2  -7   9        5.60        7.97      3.62 o 
  -1  -7   9        0.02        3.49      3.09 o 
   0  -7   9        0.00        1.95      2.66 o 
   1  -7   9       27.97       26.83      4.72 o 
   2  -7   9        7.42        5.31      3.04 o 
   3  -7   9        5.38       10.49      3.90 o 
   4  -7   9        2.97       -2.47      3.67 o 
  -6  -6   9        4.12        1.43      3.55 o 
  -5  -6   9       27.06       34.64     12.34 o 
  -4  -6   9        0.65        2.96      3.03 o 
  -3  -6   9       12.44        8.06      3.84 o 
  -2  -6   9       24.18       25.97      4.71 o 
  -1  -6   9       19.98       22.80      4.26 o 
   0  -6   9       17.61       11.73      3.39 o 
   1  -6   9       16.02       23.18      9.10 o 
   2  -6   9        7.78       10.66      3.18 o 
   3  -6   9        1.55        2.58      2.49 o 
   5  -6   9        0.01       -0.30      5.11 o 
  -7  -5   9        7.22       13.51      6.10 o 
  -6  -5   9       23.25       27.51      5.24 o 
  -5  -5   9        4.16        3.21      3.19 o 
  -4  -5   9       68.68       63.29      6.83 o 
  -3  -5   9        3.56        2.86      2.58 o 
  -2  -5   9        6.70       10.06      4.92 o 
  -1  -5   9       13.81        9.08      2.94 o 
   0  -5   9        3.39        2.18      2.21 o 
   1  -5   9        7.40       10.32      5.05 o 
   2  -5   9        3.69        2.35      2.42 o 
   3  -5   9        5.91        4.25      2.83 o 
   4  -5   9        2.50       -3.20      3.62 o 
   5  -5   9       15.15       15.30      6.82 o 
   6  -5   9        0.62        2.77      5.84 o 
  -7  -4   9        5.63        3.11      4.52 o 
  -6  -4   9        0.01       -0.25      2.62 o 
  -5  -4   9       13.65       12.53      4.16 o 
  -4  -4   9        0.09        0.04      2.27 o 
  -3  -4   9       29.67       32.70      6.65 o 
  -2  -4   9      222.07      222.59     10.67 o 
  -1  -4   9        8.13        7.18      2.52 o 
   0  -4   9      118.16      140.73      9.53 o 
   1  -4   9      127.13      139.63      6.38 o 
   2  -4   9       54.62       72.22     13.96 o 
   3  -4   9        3.93        4.03      4.82 o 
   4  -4   9       13.82        8.19      3.13 o 
   5  -4   9        2.62        1.96      4.56 o 
   6  -4   9        0.56       -1.19      5.37 o 
  -7  -3   9        0.27        4.60      4.56 o 
  -6  -3   9        0.56        2.57      3.43 o 
  -5  -3   9       62.48       80.32     11.02 o 
  -4  -3   9        6.14        7.54      2.72 o 
  -3  -3   9       18.36       25.12      4.16 o 
  -2  -3   9      110.86      113.38     11.72 o 
  -1  -3   9        1.06        2.11      1.62 o 
   0  -3   9        1.38        4.52      1.79 o 
   1  -3   9        2.11        1.32      1.90 o 
   2  -3   9       28.30       30.20     12.15 o 
   3  -3   9        3.33        1.19      2.44 o 
   4  -3   9       11.87       16.65      3.95 o 
   5  -3   9        0.11       -1.11      4.18 o 
   6  -3   9        2.12       -4.48      5.20 o 
  -8  -2   9        6.66       15.60      6.69 o 
  -7  -2   9       52.02       56.22      9.68 o 
  -5  -2   9        2.59        5.77      2.38 o 
  -4  -2   9        5.15        2.09      2.10 o 
  -3  -2   9        5.71        5.65      1.63 o 
  -2  -2   9       38.39       47.86      5.83 o 
  -1  -2   9        0.26       -0.25      1.36 o 
   0  -2   9       30.55       30.08      3.03 o 
   1  -2   9       93.31       97.57      7.84 o 
   2  -2   9      203.21      205.52     10.30 o 
   3  -2   9       17.02       17.75      8.38 o 
   4  -2   9       10.35       11.24      4.37 o 
   5  -2   9       32.89       35.46      8.14 o 
   6  -2   9        5.10       13.68      6.18 o 
  -8  -1   9        0.23       19.39      6.10 o 
  -7  -1   9       97.02      113.38     13.38 o 
  -6  -1   9       59.93       62.23      9.25 o 
  -5  -1   9      120.12      104.48      5.89 o 
  -4  -1   9        9.01        7.38      1.98 o 
  -3  -1   9       20.73       25.85      3.36 o 
  -2  -1   9       58.57       59.61      3.95 o 
  -1  -1   9      418.30      427.40     12.45 o 
   0  -1   9       11.84       11.33      2.65 o 
   1  -1   9        2.20        1.62      2.64 o 
   2  -1   9       18.99       18.37      3.63 o 
   3  -1   9      107.04      105.87      8.21 o 
   4  -1   9        3.41        0.99      2.77 o 
   5  -1   9       16.03       13.40      3.88 o 
   6  -1   9       31.52       37.89      9.46 o 
  -8   0   9       31.30       22.42      6.56 o 
  -7   0   9        0.33       -3.58      2.39 o 
  -6   0   9      142.67      148.14     12.30 o 
  -5   0   9       23.43       24.97      3.06 o 
  -4   0   9        1.18        0.82      1.55 o 
  -3   0   9      855.34      803.72     44.51 o 
  -2   0   9       25.46       25.57      4.23 o 
  -1   0   9      104.82       95.75     12.53 o 
   0   0   9      100.32       96.50      6.84 o 
   1   0   9       10.11        9.51      2.69 o 
   2   0   9        3.41        2.65      2.18 o 
   3   0   9       35.51       39.22      5.21 o 
   4   0   9        4.82        9.68      3.16 o 
   5   0   9       85.66       83.34      9.12 o 
   6   0   9        0.29       -3.75      4.69 o 
  -8   1   9       52.63       66.00      7.38 o 
  -7   1   9        1.62        7.13      3.20 o 
  -6   1   9       54.22       46.70      5.45 o 
  -5   1   9       45.02       45.81      7.59 o 
  -4   1   9      204.91      204.88     12.07 o 
  -3   1   9      929.00      885.36     23.24 o 
  -2   1   9       89.29       84.60     10.70 o 
  -1   1   9        7.90        4.83      2.14 o 
   0   1   9        0.68        2.78      2.11 o 
   1   1   9       86.21       94.14      9.85 o 
   2   1   9       39.58       39.71     12.40 o 
   3   1   9      129.57      135.19     21.93 o 
   4   1   9       17.46       11.09      3.37 o 
   5   1   9       99.18      114.11      9.60 o 
   6   1   9        3.33        1.53      5.63 o 
  -8   2   9       27.30       15.30      4.31 o 
  -7   2   9       61.61       72.58     20.59 o 
  -6   2   9        5.12        3.20      2.72 o 
  -5   2   9      141.37      152.45     10.29 o 
  -4   2   9      657.21      655.02     18.37 o 
  -3   2   9       12.21       12.31      2.95 o 
  -2   2   9        2.71        2.16      1.93 o 
  -1   2   9      107.21       93.91     10.06 o 
   0   2   9        0.50        0.80      1.91 o 
   1   2   9       34.76       27.83      7.08 o 
   2   2   9      981.48      915.10     42.97 o 
   3   2   9      314.39      302.45     13.89 o 
   4   2   9       36.66       38.91      6.86 o 
   5   2   9        0.65        1.54      3.10 o 
   6   2   9        8.84        5.46      3.90 o 
  -8   3   9       23.81       25.42      5.57 o 
  -7   3   9       44.51       43.73      6.63 o 
  -6   3   9       84.11       80.03     10.63 o 
  -5   3   9        2.04        1.44      2.50 o 
  -4   3   9       88.97       91.35     10.66 o 
  -3   3   9      638.78      666.85     23.40 o 
  -2   3   9        0.27        1.08      2.04 o 
  -1   3   9      292.57      273.58     12.05 o 
   0   3   9      354.82      306.65     16.69 o 
   1   3   9       62.71       57.20      5.91 o 
   2   3   9      350.00      329.12     15.11 o 
   3   3   9       27.89       30.53      4.99 o 
   4   3   9       25.55       20.79      4.63 o 
   5   3   9        8.12        1.23      3.44 o 
  -8   4   9       87.27      122.65     10.89 o 
  -7   4   9       65.51       86.43      8.46 o 
  -6   4   9       41.39       47.35      5.76 o 
  -5   4   9       27.44       31.71      7.16 o 
  -4   4   9      130.86      120.97     12.74 o 
  -3   4   9        0.18        0.02      1.94 o 
  -2   4   9       24.52       31.78      4.86 o 
  -1   4   9        0.29        1.96      2.20 o 
   0   4   9        0.71       -1.20      1.94 o 
   1   4   9        2.71        1.58      2.18 o 
   2   4   9        0.57       -2.02      2.31 o 
   3   4   9       14.47       19.06      4.50 o 
   4   4   9       72.06       70.94      7.91 o 
   5   4   9       30.62       32.65      6.19 o 
  -7   5   9       17.14       10.72      4.73 o 
  -6   5   9       18.01       22.08      6.86 o 
  -5   5   9        5.42       -2.90      3.32 o 
  -4   5   9       10.43       11.59      5.37 o 
  -3   5   9        0.39        2.83      2.57 o 
  -2   5   9      331.83      277.70     17.69 o 
  -1   5   9      139.95      121.24      8.62 o 
   0   5   9       12.47       17.86      9.78 o 
   1   5   9      126.22      130.93      9.52 o 
   2   5   9       30.56       31.54      8.65 o 
   3   5   9       19.63       16.78      4.59 o 
   4   5   9       94.01      115.27     26.58 o 
  -7   6   9        0.05       -4.48      5.50 o 
  -6   6   9       34.56       34.87      8.06 o 
  -5   6   9        0.11       -4.18      4.90 o 
  -4   6   9      153.33      154.68     15.34 o 
  -3   6   9       17.06       21.65      7.08 o 
  -2   6   9       80.50       89.03     16.90 o 
  -1   6   9      164.55      144.07      9.55 o 
   0   6   9        0.35       -2.34      2.92 o 
   1   6   9        2.56        2.19      3.35 o 
   2   6   9       36.70       38.04      5.88 o 
   3   6   9        8.38       10.05      5.80 o 
   4   6   9        3.17        2.01      4.23 o 
  -6   7   9       19.62       29.54      8.61 o 
  -5   7   9        2.16        3.45      5.50 o 
  -4   7   9       47.23       63.43     10.40 o 
  -3   7   9       67.79       80.22     11.38 o 
  -2   7   9       49.30       45.55      5.89 o 
  -1   7   9       12.19       16.84      4.07 o 
   0   7   9        1.24        0.53      2.64 o 
   1   7   9       10.66       11.98      3.95 o 
   2   7   9       96.02      105.99     12.17 o 
   3   7   9        2.55        5.20      3.98 o 
  -5   8   9       11.83       14.32      7.12 o 
  -4   8   9        0.16       -6.44      5.11 o 
  -3   8   9        1.53        1.96      5.29 o 
  -2   8   9       13.06       17.96      4.94 o 
  -1   8   9       12.65       13.81      3.91 o 
   0   8   9       12.82       26.76      5.39 o 
   1   8   9        4.63        5.77      7.95 o 
  -3  -8  10        0.09       -0.51      3.32 o 
  -2  -8  10        0.58        7.73      4.10 o 
  -1  -8  10        0.29        3.41      3.27 o 
   0  -8  10        0.37        4.81      7.35 o 
   1  -8  10        0.59       -2.71      3.45 o 
   2  -8  10        1.49        5.92      3.77 o 
   3  -8  10        0.85       -1.02      4.65 o 
  -4  -7  10        1.39        3.63      4.56 o 
  -3  -7  10        0.05       -1.44      3.09 o 
  -2  -7  10        0.01        1.36      3.08 o 
  -1  -7  10       27.01       20.53      6.46 o 
   0  -7  10       45.65       50.97      6.47 o 
   1  -7  10        0.15        1.85      2.85 o 
   2  -7  10        2.90        0.72      3.11 o 
   3  -7  10        0.01       -5.05      3.37 o 
  -5  -6  10        0.82       -1.26      3.04 o 
  -4  -6  10        9.96       11.08      3.99 o 
  -3  -6  10        0.23       -1.48      3.90 o 
  -2  -6  10        0.72        0.74      2.95 o 
  -1  -6  10       40.45       43.11      5.78 o 
   0  -6  10        0.20        0.61      4.92 o 
   1  -6  10        7.56       15.64      5.20 o 
   2  -6  10        4.82        6.14      3.92 o 
   3  -6  10        0.43        0.13      4.13 o 
  -6  -5  10        1.99        5.76      3.56 o 
  -5  -5  10        4.79        7.15      4.33 o 
  -4  -5  10       31.80       30.17      5.08 o 
  -3  -5  10        4.08        2.20      2.66 o 
  -2  -5  10        1.40        3.01      2.96 o 
  -1  -5  10       20.28       23.64      4.32 o 
   0  -5  10        8.54        6.28      3.00 o 
   1  -5  10        0.36        0.92      2.37 o 
   2  -5  10       16.15       10.49      4.60 o 
   3  -5  10        3.82       11.21      4.99 o 
   4  -5  10        0.24        8.40      4.90 o 
   5  -5  10       16.10       21.61      7.29 o 
  -7  -4  10        8.42        8.91      5.50 o 
  -6  -4  10        2.42       -1.58      4.71 o 
  -5  -4  10       38.74       33.98      5.38 o 
  -4  -4  10        3.46        1.59      2.66 o 
  -3  -4  10        9.84        9.84      3.09 o 
  -2  -4  10        0.00       -0.43      2.03 o 
  -1  -4  10        9.29        9.32      4.33 o 
   0  -4  10        1.39        0.89      2.49 o 
   1  -4  10       16.11       21.70      5.75 o 
   2  -4  10        4.74        5.47      6.76 o 
   3  -4  10        0.07        3.36      2.88 o 
   4  -4  10       24.20       17.00      5.20 o 
   5  -4  10        1.41       -1.66      4.73 o 
  -7  -3  10       15.69       13.73      5.75 o 
  -6  -3  10       65.02       54.17      6.37 o 
  -5  -3  10        2.13        9.53      3.58 o 
  -4  -3  10        3.23        6.74      2.81 o 
  -3  -3  10        5.98       11.40      2.95 o 
  -2  -3  10       92.30       93.20      7.09 o 
  -1  -3  10       20.22       22.05      3.68 o 
   0  -3  10        1.08        3.73      2.47 o 
   1  -3  10      277.43      278.66     18.88 o 
   2  -3  10        1.87        0.99      2.62 o 
   3  -3  10       17.48       18.07      4.07 o 
   4  -3  10        2.50        1.72      3.11 o 
   5  -3  10        4.14        1.88      5.03 o 
   6  -3  10        1.72        0.55      6.18 o 
  -6  -2  10        1.85        4.99      3.75 o 
  -5  -2  10       48.98       61.27      6.84 o 
  -4  -2  10      113.29       98.96      7.27 o 
  -3  -2  10        2.93       10.26      4.92 o 
  -2  -2  10       15.73       14.34      2.44 o 
  -1  -2  10        6.72        7.07      2.38 o 
   0  -2  10       32.43       34.53      8.84 o 
   1  -2  10        0.49        2.52      2.38 o 
   2  -2  10       24.49       26.50      4.48 o 
   3  -2  10        1.28       -2.74      2.61 o 
   4  -2  10        5.06        7.90      3.55 o 
   5  -2  10       36.75       36.10      8.87 o 
   6  -2  10        4.57        1.88      5.88 o 
  -8  -1  10       15.09       14.79      6.14 o 
  -7  -1  10       17.56       18.16      5.88 o 
  -6  -1  10        4.82        7.84      4.77 o 
  -5  -1  10        2.99        5.29      2.70 o 
  -4  -1  10        1.05        1.96      1.64 o 
  -3  -1  10        3.14        4.72      1.79 o 
  -2  -1  10        2.06        0.79      1.97 o 
  -1  -1  10        4.84        3.92      3.41 o 
   0  -1  10       38.69       36.77      4.69 o 
   1  -1  10        3.61        1.66      2.26 o 
   2  -1  10       20.93       26.62      4.34 o 
   3  -1  10       65.91       78.50      7.53 o 
   4  -1  10       73.34       76.90      7.80 o 
   5  -1  10        3.14        0.74      3.31 o 
   6  -1  10        0.11        2.43      5.75 o 
  -8   0  10       11.15       13.98      6.48 o 
  -7   0  10       73.60       80.82     11.34 o 
  -6   0  10        0.97        1.39      2.74 o 
  -5   0  10        4.42        7.54      2.21 o 
  -4   0  10      194.56      182.97     12.00 o 
  -3   0  10     1113.03     1098.81     35.41 o 
  -2   0  10        9.94        5.98      2.58 o 
  -1   0  10       15.36       20.81      3.59 o 
   0   0  10      118.70       97.86      7.29 o 
   1   0  10      152.13      162.34      9.02 o 
   2   0  10        1.72        4.06      3.26 o 
   3   0  10       23.35       24.87      5.63 o 
   4   0  10      209.23      238.91     12.59 o 
   5   0  10       12.71       14.94      4.56 o 
   6   0  10        0.01       -6.65      5.20 o 
  -8   1  10        7.83       21.18      6.95 o 
  -7   1  10       13.86       18.06      5.54 o 
  -6   1  10        1.45        1.19      2.62 o 
  -5   1  10       79.58       90.42      7.21 o 
  -4   1  10       35.08       44.54      5.08 o 
  -3   1  10       69.57       68.27      6.21 o 
  -2   1  10      544.20      537.76     19.80 o 
  -1   1  10       11.40       13.94      6.31 o 
   0   1  10        0.50        2.71      2.54 o 
   1   1  10        0.97       -1.02      2.01 o 
   2   1  10       17.45       19.02      3.90 o 
   3   1  10        5.98        6.47      3.06 o 
   4   1  10      188.06      190.28     14.90 o 
   5   1  10        1.54       -0.36      3.41 o 
   6   1  10        2.03       -3.28      5.75 o 
  -8   2  10       41.78       39.71     11.49 o 
  -7   2  10        9.62       18.79      4.37 o 
  -6   2  10        0.08        0.65      2.67 o 
  -5   2  10      142.16      137.46     13.38 o 
  -4   2  10       84.21       90.50     12.04 o 
  -3   2  10      223.72      253.40     11.67 o 
  -2   2  10        0.00        0.17      1.98 o 
  -1   2  10       18.74       18.22      3.80 o 
   0   2  10       30.01       36.31      4.69 o 
   1   2  10      140.64      135.97     13.38 o 
   2   2  10        0.25       -1.77      2.20 o 
   3   2  10       31.78       39.06      5.50 o 
   4   2  10       46.76       53.38      6.92 o 
   5   2  10       19.93       23.23      5.30 o 
  -8   3  10        3.88        3.27      4.13 o 
  -7   3  10        5.78        5.54      3.55 o 
  -6   3  10        0.16       -1.92      4.22 o 
  -5   3  10       30.95       25.11      6.86 o 
  -4   3  10        0.16       -1.48      2.07 o 
  -3   3  10        8.12        7.53      5.37 o 
  -2   3  10        2.80        5.28      2.61 o 
  -1   3  10      110.70      114.40      8.32 o 
   0   3  10      158.66      132.38      8.91 o 
   1   3  10       14.50        9.97      3.02 o 
   2   3  10       34.63       30.79      5.05 o 
   3   3  10       31.57       38.85      5.79 o 
   4   3  10       11.49        5.59      3.80 o 
   5   3  10        0.56       -3.92      3.13 o 
  -7   4  10       10.78       11.08      6.22 o 
  -6   4  10      151.52      168.49     16.37 o 
  -5   4  10       16.89       20.54      6.01 o 
  -4   4  10       32.48       31.16      6.91 o 
  -3   4  10       96.76       94.11      7.77 o 
  -2   4  10       56.39       58.87      8.29 o 
  -1   4  10       93.80       75.59      6.94 o 
   0   4  10        5.34        3.54      2.63 o 
   1   4  10       83.64       75.28      7.31 o 
   2   4  10        9.68        9.93      3.53 o 
   3   4  10        0.75       -1.09      3.14 o 
   4   4  10        5.44        7.10      6.48 o 
  -7   5  10        0.94        9.38      6.86 o 
  -6   5  10       41.34       39.39      8.78 o 
  -5   5  10       97.18      108.48     13.30 o 
  -4   5  10        0.28       -0.60      3.92 o 
  -3   5  10       30.55       30.03      5.24 o 
  -2   5  10       60.41       44.33      5.45 o 
  -1   5  10       19.60       14.98      3.65 o 
   0   5  10        0.65        3.98      3.37 o 
   1   5  10       37.01       41.85     10.95 o 
   2   5  10        8.72       14.35      4.10 o 
   3   5  10       27.37       27.29      5.58 o 
   4   5  10       90.93      104.37     10.21 o 
  -6   6  10        3.99        9.04      6.73 o 
  -5   6  10       10.51        3.11      5.24 o 
  -4   6  10       27.26       25.62      7.37 o 
  -3   6  10        0.80       -6.14      4.43 o 
  -2   6  10       45.80       48.46      6.03 o 
  -1   6  10      174.02      148.51     10.24 o 
   0   6  10        4.90        2.05      4.41 o 
   1   6  10      130.40      157.68     11.51 o 
   2   6  10       21.66       30.46      5.62 o 
   3   6  10        0.02        1.70      4.11 o 
  -5   7  10        2.02        4.73      5.97 o 
  -4   7  10       48.10       51.79     10.14 o 
  -3   7  10       59.62       46.08      9.33 o 
  -2   7  10        3.98        5.99      7.16 o 
  -1   7  10       15.50       13.93      5.52 o 
   0   7  10      106.14      114.86      9.72 o 
   1   7  10        1.36        5.76      4.05 o 
   2   7  10        0.47        2.41      3.65 o 
  -3   8  10       16.43       16.84      6.99 o 
  -2   8  10        2.00       -0.17      5.20 o 
  -1   8  10        9.49        9.65      4.31 o 
   0   8  10       16.11       32.20      5.73 o 
  -2  -8  11        4.19        3.24      3.42 o 
  -1  -8  11        6.96        7.48      6.91 o 
   0  -8  11        9.42        6.84      8.14 o 
   1  -8  11        0.15       -0.15      3.44 o 
  -4  -7  11        2.68        1.17      3.59 o 
  -3  -7  11        2.05        0.68      3.44 o 
  -2  -7  11        0.15        4.52      3.96 o 
  -1  -7  11        1.20       -0.80      3.04 o 
   0  -7  11        0.04        1.73      3.18 o 
   1  -7  11        0.22        5.37      4.77 o 
   2  -7  11        0.54       -3.75      3.92 o 
  -5  -6  11        0.10        2.84      3.72 o 
  -4  -6  11        0.81        3.41      3.94 o 
  -3  -6  11        0.88       -0.82      2.89 o 
  -2  -6  11        0.10       -3.59      2.96 o 
  -1  -6  11       30.71       35.31      6.56 o 
   0  -6  11        3.23        8.10      3.48 o 
   1  -6  11        2.61        1.62      3.62 o 
   2  -6  11       15.76       18.50      6.44 o 
   3  -6  11        1.13        3.62      4.31 o 
  -5  -5  11        8.46        6.39      3.49 o 
  -4  -5  11       19.43       26.06      4.88 o 
  -3  -5  11       10.91        8.54      6.86 o 
  -2  -5  11        0.18       -1.71      2.58 o 
  -1  -5  11       23.01       35.74      5.32 o 
   0  -5  11        1.10        4.52      3.84 o 
   1  -5  11        0.86        2.73      3.79 o 
   2  -5  11        0.01       -4.54      3.03 o 
   3  -5  11        1.73        5.97      4.52 o 
  -6  -4  11       15.49       11.06      3.87 o 
  -5  -4  11        9.92        5.85      3.42 o 
  -4  -4  11        2.14        2.46      2.83 o 
  -3  -4  11        1.01        2.02      2.86 o 
  -2  -4  11        0.11        2.97      2.55 o 
  -1  -4  11        9.86       13.47      5.16 o 
   0  -4  11        4.22        4.52      3.79 o 
   1  -4  11        0.72        3.20      3.50 o 
   2  -4  11       24.29       22.10      4.56 o 
   3  -4  11       27.07       27.87      5.29 o 
   4  -4  11        7.60        9.86      4.23 o 
   5  -4  11        0.10       -2.26      5.97 o 
  -7  -3  11       11.56       19.10      6.73 o 
  -6  -3  11        9.12        8.00      4.45 o 
  -5  -3  11       48.26       37.87      5.46 o 
  -4  -3  11        9.61       13.10      5.69 o 
  -3  -3  11        1.57        0.23      2.51 o 
  -2  -3  11        3.25       13.17      4.48 o 
  -1  -3  11       14.32       15.86      5.37 o 
   0  -3  11       77.42       97.66      7.77 o 
   1  -3  11        1.71        0.27      2.86 o 
   2  -3  11        0.34       -2.71      2.43 o 
   3  -3  11        0.92       -0.22      2.98 o 
   4  -3  11        8.21        5.54      4.05 o 
   5  -3  11        5.05        6.31      6.78 o 
  -7  -2  11       18.78       27.62      7.42 o 
  -6  -2  11        5.09        7.25      4.65 o 
  -5  -2  11       33.02       35.97      8.03 o 
  -4  -2  11       25.18       33.69      4.65 o 
  -3  -2  11       73.15       71.44     10.10 o 
  -2  -2  11       95.10      110.71      9.04 o 
  -1  -2  11      109.23      109.43      8.48 o 
   0  -2  11        0.41       -0.26      2.19 o 
   1  -2  11        4.69        3.29      2.67 o 
   2  -2  11       11.11       10.92      3.58 o 
   3  -2  11        0.65        4.42      3.02 o 
   4  -2  11       16.22       11.32      5.58 o 
   5  -2  11        8.14       11.34      7.08 o 
  -7  -1  11       40.25       63.68     10.36 o 
  -5  -1  11       11.84        9.19      7.69 o 
  -4  -1  11       14.97       15.76      2.78 o 
  -3  -1  11      180.35      171.92      9.09 o 
  -2  -1  11      365.35      370.87     15.12 o 
  -1  -1  11       29.64       38.24      6.24 o 
   0  -1  11        6.78        9.26      5.50 o 
   1  -1  11       11.64       14.79      5.07 o 
   2  -1  11       15.98       14.52      3.76 o 
   3  -1  11       41.68       53.01      9.74 o 
   4  -1  11       11.97       12.37      4.05 o 
   5  -1  11       14.36        5.77      5.97 o 
  -7   0  11        3.30       10.66      5.11 o 
  -6   0  11       26.19       28.60      6.69 o 
  -5   0  11        9.95       11.48      6.01 o 
  -4   0  11      250.57      251.15     17.01 o 
  -3   0  11      163.61      148.15      9.21 o 
  -2   0  11        0.27        2.17      2.30 o 
  -1   0  11        2.29        2.67      2.30 o 
   0   0  11       71.72       74.90      6.84 o 
   1   0  11        6.11        4.37      7.67 o 
   2   0  11        9.92       10.44      3.25 o 
   3   0  11      434.57      427.12     18.38 o 
   4   0  11       44.43       39.93      6.02 o 
   5   0  11        5.98        6.74      4.16 o 
  -7   1  11       22.79       24.05      4.91 o 
  -6   1  11        7.33        5.75      4.56 o 
  -5   1  11       94.28       99.83     11.42 o 
  -4   1  11       10.90       16.61      3.60 o 
  -3   1  11        0.70       -0.49      2.09 o 
  -2   1  11      396.17      341.25     17.73 o 
  -1   1  11       43.57       53.30      7.08 o 
   0   1  11        3.86        2.73      2.49 o 
   1   1  11       71.87       81.06     14.81 o 
   2   1  11      156.03      183.26     10.81 o 
   3   1  11       66.28       65.18     14.11 o 
   4   1  11       25.78       26.21      5.30 o 
   5   1  11        4.63       12.57      4.37 o 
  -7   2  11      163.78      158.61     15.98 o 
  -6   2  11        4.59        4.56      4.90 o 
  -5   2  11       21.35       19.52      5.84 o 
  -4   2  11      105.82      133.33     23.85 o 
  -3   2  11       43.90       40.69      8.27 o 
  -2   2  11        1.37        5.51      5.54 o 
  -1   2  11       18.72       23.25      5.20 o 
   0   2  11        0.54       -1.95      2.11 o 
   1   2  11        0.51        0.65      2.62 o 
   2   2  11        0.71       -0.41      2.63 o 
   3   2  11       12.27       18.05      4.53 o 
   4   2  11        0.29        0.45      3.40 o 
   5   2  11       42.95       47.49      6.98 o 
  -6   3  11        7.33        9.51      5.41 o 
  -5   3  11       16.62       11.81      5.33 o 
  -4   3  11        9.91        8.48      5.03 o 
  -3   3  11        0.01        3.18      2.51 o 
  -2   3  11       26.95       23.67      4.33 o 
  -1   3  11      426.08      379.38     31.99 o 
   0   3  11       13.35        8.07      3.28 o 
   1   3  11        0.87        3.50      2.85 o 
   2   3  11       64.11       74.81      7.56 o 
   3   3  11       48.91       48.02      6.61 o 
   4   3  11        3.42        2.84      3.81 o 
  -7   4  11        4.49        1.58      5.75 o 
  -6   4  11        1.15        0.00      4.99 o 
  -5   4  11       65.79       77.07     11.47 o 
  -4   4  11        6.01        0.94      4.65 o 
  -3   4  11      119.22      123.59     29.03 o 
  -2   4  11       96.36       99.30      8.30 o 
  -1   4  11       11.98        7.34      6.54 o 
   0   4  11       92.31       88.18      7.95 o 
   1   4  11        8.37        2.12      2.88 o 
   2   4  11        4.68        4.61      3.72 o 
   3   4  11        6.50        5.77      3.91 o 
   4   4  11        0.70        7.71      7.84 o 
  -6   5  11        4.75        4.31      6.31 o 
  -5   5  11       42.12       54.56     10.44 o 
  -4   5  11       20.31       16.79      7.12 o 
  -3   5  11       23.44       24.99      5.20 o 
  -2   5  11      116.38      109.43      8.99 o 
  -1   5  11        7.53        3.73      2.82 o 
   0   5  11       10.78       11.97      8.70 o 
   1   5  11        3.93        7.90      3.58 o 
   2   5  11       25.05       25.58      5.33 o 
   3   5  11       61.00       52.99      7.35 o 
  -5   6  11      129.46      126.72     15.56 o 
  -4   6  11        8.98       24.00      7.59 o 
  -3   6  11        0.85        5.71      5.50 o 
  -2   6  11        4.89        1.45      2.94 o 
  -1   6  11       44.10       71.36     11.76 o 
   0   6  11        0.04       -0.95      4.52 o 
   1   6  11       10.54        8.78      4.14 o 
   2   6  11       15.28       16.26      4.28 o 
  -4   7  11        0.08        4.60      5.75 o 
  -3   7  11       12.91        5.63      6.05 o 
  -2   7  11        6.07       12.42      3.98 o 
  -1   7  11        8.40       15.26      4.40 o 
   0   7  11       59.90       76.94     13.49 o 
  -2  -7  12        0.15       -2.31      5.20 o 
  -1  -7  12        0.78        1.28      4.43 o 
   0  -7  12        2.34        4.05      4.90 o 
   1  -7  12        1.26       -5.29      4.18 o 
  -4  -6  12        6.44        9.18      4.13 o 
  -3  -6  12        0.08        8.50      3.82 o 
  -2  -6  12        0.04        1.80      3.31 o 
  -1  -6  12        0.73        0.64      4.31 o 
   0  -6  12        2.19       10.06      4.94 o 
   1  -6  12        0.00        7.42      4.60 o 
   2  -6  12        1.48        3.67      5.07 o 
   3  -6  12        1.43        1.24      4.82 o 
  -5  -5  12       17.56       12.60      8.06 o 
  -4  -5  12        0.42        5.48      3.56 o 
  -3  -5  12        0.17       -2.57      3.35 o 
  -2  -5  12        1.87        5.58      5.29 o 
  -1  -5  12        5.10       25.96      6.86 o 
   0  -5  12        2.33        8.44      5.24 o 
   1  -5  12       22.28       15.30      5.46 o 
   2  -5  12       26.83       25.15      6.82 o 
   3  -5  12        1.38        5.50      4.82 o 
  -5  -4  12        9.09       13.92      5.84 o 
  -4  -4  12        0.00        1.01      2.88 o 
  -3  -4  12       36.21       33.08      7.89 o 
  -2  -4  12        0.63       -0.98      3.92 o 
  -1  -4  12        0.21        3.24      3.75 o 
   0  -4  12        0.01       -3.96      3.07 o 
   1  -4  12        7.83       11.76      5.11 o 
   2  -4  12        0.74       -0.43      4.05 o 
   3  -4  12        5.18       12.77      4.58 o 
   4  -4  12        0.33        2.56      4.34 o 
  -6  -3  12        6.45        8.78      5.63 o 
  -5  -3  12        0.74        5.27      3.24 o 
  -4  -3  12        1.63       -0.68      3.96 o 
  -3  -3  12        1.09       -0.26      4.05 o 
  -2  -3  12        7.52        7.42      4.90 o 
  -1  -3  12        1.29       -0.55      3.37 o 
   0  -3  12        0.20        2.94      3.71 o 
   1  -3  12        8.19       11.59      3.93 o 
   2  -3  12        3.40        1.41      3.10 o 
   3  -3  12        0.32       -1.98      3.67 o 
   4  -3  12       20.20       32.07      6.24 o 
  -6  -2  12       13.40       13.81      5.80 o 
  -5  -2  12        2.12        4.43      3.00 o 
  -4  -2  12        1.99        0.85      3.79 o 
  -3  -2  12      157.42      136.14     14.24 o 
  -2  -2  12      389.45      411.75     25.75 o 
  -1  -2  12        1.00        0.36      2.67 o 
   0  -2  12        0.68        5.21      2.93 o 
   1  -2  12        2.22        5.99      3.13 o 
   2  -2  12       20.16       29.12      5.69 o 
   3  -2  12        6.86        3.54      3.62 o 
   4  -2  12        5.52        5.96      6.59 o 
  -6  -1  12       10.22       16.84      5.63 o 
  -5  -1  12       18.76       12.87      4.99 o 
  -4  -1  12        0.36        0.09      3.67 o 
  -3  -1  12       48.32       54.17      5.96 o 
  -2  -1  12      102.19      105.22      8.16 o 
  -1  -1  12       84.36       85.01      7.60 o 
   0  -1  12        0.43        2.63      2.73 o 
   1  -1  12        2.10        4.24      4.75 o 
   2  -1  12        0.00       -2.09      3.88 o 
   3  -1  12        7.12       11.19      3.85 o 
   4  -1  12        5.25        7.92      4.25 o 
  -5   0  12       11.12        9.97      5.46 o 
  -4   0  12       41.94       50.98      6.08 o 
  -3   0  12      103.81       95.40      7.86 o 
  -2   0  12       61.03       78.49      7.28 o 
  -1   0  12       11.91        9.88      7.25 o 
   0   0  12        6.51        4.30      2.98 o 
   1   0  12       29.55       31.45      4.99 o 
   2   0  12       10.08       14.22      6.05 o 
   3   0  12        1.96        6.23      3.54 o 
   4   0  12       12.89       19.93      5.02 o 
  -6   1  12        0.50       -1.75      4.35 o 
  -5   1  12        4.83        3.50      4.90 o 
  -4   1  12       15.76       12.42      6.01 o 
  -3   1  12        1.52        3.49      2.88 o 
  -2   1  12       29.52       42.96      5.60 o 
  -1   1  12       14.71       13.61      3.39 o 
   0   1  12       10.73       13.47      8.48 o 
   1   1  12      134.61      158.52     15.66 o 
   2   1  12        0.04        3.11      3.00 o 
   3   1  12        2.44        6.00      3.56 o 
   4   1  12        3.36        7.66      4.05 o 
  -7   2  12       12.27       22.38      8.01 o 
  -6   2  12       32.77       44.71      9.29 o 
  -5   2  12       83.90       83.80     11.81 o 
  -4   2  12       31.94       44.21      5.78 o 
  -3   2  12        0.76        1.78      2.72 o 
  -2   2  12       10.28        8.05      3.34 o 
  -1   2  12       46.62       42.13      5.73 o 
   0   2  12        8.76       10.80      6.61 o 
   1   2  12       28.27       24.10      4.56 o 
   2   2  12       33.39       38.10      6.18 o 
   3   2  12        2.03        1.12      3.30 o 
   4   2  12        1.20       -2.15      3.39 o 
  -6   3  12       29.91       46.25      9.85 o 
  -5   3  12        3.18        5.58      4.86 o 
  -4   3  12       84.36       62.83      9.89 o 
  -3   3  12       21.88       28.56      4.96 o 
  -2   3  12        2.53        0.75      3.79 o 
  -1   3  12       34.90       34.02      7.80 o 
   0   3  12        5.59        5.69      2.95 o 
   1   3  12        2.14        2.46      3.03 o 
   2   3  12       12.21       17.41      4.63 o 
   3   3  12       21.03       38.09      7.54 o 
  -6   4  12        4.29        2.90      6.31 o 
  -5   4  12        1.48        2.94      5.33 o 
  -4   4  12       14.09       17.69      6.18 o 
  -3   4  12       38.71       35.83      5.37 o 
  -2   4  12       34.77       35.63      8.10 o 
  -1   4  12        3.96        8.43      3.31 o 
   0   4  12      172.74      182.28     11.93 o 
   1   4  12       18.66       28.38      6.99 o 
   2   4  12       32.66       29.48      5.52 o 
   3   4  12       14.65       15.63      7.40 o 
  -5   5  12       20.31       18.24      7.80 o 
  -4   5  12       22.52       19.52      7.25 o 
  -3   5  12       20.41       27.06      8.21 o 
  -2   5  12       94.12       92.52      8.68 o 
  -1   5  12        2.21        8.60      3.39 o 
   0   5  12        0.02       -2.23      3.03 o 
   1   5  12       62.54       68.46      7.95 o 
   2   5  12        0.50        1.78      3.39 o 
  -4   6  12       18.33       18.24      6.99 o 
  -3   6  12       14.77       11.38      6.52 o 
  -2   6  12        5.60        5.78      3.87 o 
  -1   6  12        0.00       -2.71      3.00 o 
   0   6  12       18.92       23.26     12.08 o 
  -2  -6  13        0.36        3.20      5.58 o 
  -1  -6  13        0.27       -4.05      4.43 o 
   0  -6  13        0.05        1.02      4.48 o 
   1  -6  13        0.28        1.58      5.37 o 
  -4  -5  13        8.37        8.61      5.80 o 
  -3  -5  13        1.23        6.35      5.29 o 
  -2  -5  13        0.14       -0.60      4.52 o 
  -1  -5  13        2.15        5.37      4.86 o 
   0  -5  13        2.99        2.56      4.65 o 
   1  -5  13       10.80        9.51      5.54 o 
   2  -5  13        0.00       -1.70      3.96 o 
  -5  -4  13        1.84        8.91      5.97 o 
  -4  -4  13        2.36        3.96      5.41 o 
  -3  -4  13        0.26        5.33      4.82 o 
  -2  -4  13       27.17       36.06      8.57 o 
  -1  -4  13        0.49        1.58      4.35 o 
   0  -4  13       20.64       21.23      6.22 o 
   1  -4  13        1.39        7.20      5.07 o 
   2  -4  13        1.07       -1.19      4.73 o 
   3  -4  13        0.70        5.63      5.80 o 
  -5  -3  13       12.70       14.92      6.44 o 
  -4  -3  13        0.10        3.32      4.35 o 
  -3  -3  13        0.05        1.83      4.69 o 
  -2  -3  13       66.89       79.49     11.93 o 
  -1  -3  13       72.06       98.33     13.68 o 
   0  -3  13        7.65        2.73      4.69 o 
   1  -3  13        0.05       -4.86      3.71 o 
   2  -3  13        5.06        3.67      3.74 o 
   3  -3  13        0.02        1.63      3.79 o 
  -5  -2  13        8.99        3.37      4.90 o 
  -4  -2  13       26.17       25.49      6.86 o 
  -3  -2  13      103.74      104.94     13.21 o 
  -2  -2  13       19.91       15.73      6.31 o 
  -1  -2  13        0.20        1.19      4.56 o 
   0  -2  13        9.07       10.41      3.69 o 
   1  -2  13       12.00       20.43      6.41 o 
   2  -2  13        2.56        5.61      3.75 o 
   3  -2  13       29.87       31.57      5.98 o 
  -5  -1  13        0.13       -2.43      4.26 o 
  -4  -1  13       40.77       54.30      9.51 o 
  -3  -1  13        9.40       17.43      6.35 o 
  -2  -1  13       20.29       16.49      4.01 o 
  -1  -1  13       81.66       88.00      8.07 o 
   0  -1  13        9.78       12.71      7.33 o 
   1  -1  13        5.27        7.71      4.99 o 
   2  -1  13        0.74        2.82      3.47 o 
   3  -1  13       53.75       55.11      8.80 o 
  -4   0  13        0.77        0.81      4.22 o 
  -3   0  13       41.15       55.99     18.69 o 
  -2   0  13        5.29        6.10      3.04 o 
  -1   0  13        6.90        7.37      4.80 o 
   0   0  13        1.31        1.69      2.63 o 
   1   0  13        0.01       -1.97      2.89 o 
   2   0  13        1.41        4.12      3.34 o 
   3   0  13        1.06        0.04      3.30 o 
  -6   1  13       95.70      105.20     13.55 o 
  -5   1  13        0.05        2.94      4.69 o 
  -4   1  13        5.76        4.12      3.28 o 
  -3   1  13        1.02        1.19      2.78 o 
  -2   1  13        0.03        2.40      3.04 o 
  -1   1  13       68.66       59.36      6.88 o 
   0   1  13      147.49      132.00     10.18 o 
   1   1  13        0.37       -1.44      6.35 o 
   2   1  13        9.29        7.61      3.79 o 
   3   1  13        2.25        4.54      3.83 o 
  -6   2  13        4.27       -2.43      5.75 o 
  -5   2  13        2.83        4.90      5.46 o 
  -4   2  13       61.08       85.50     14.90 o 
  -3   2  13       18.74       13.37      3.96 o 
  -2   2  13       20.86       16.47      4.04 o 
  -1   2  13       95.55      103.21     13.92 o 
   0   2  13        0.33       -0.61      2.81 o 
   1   2  13       12.39       13.93      4.71 o 
   2   2  13        5.53       11.65      4.23 o 
   3   2  13        4.19        2.56      4.01 o 
  -5   3  13        1.09        4.01      5.50 o 
  -4   3  13       12.52       16.24      6.65 o 
  -3   3  13       43.10       56.99      7.00 o 
  -2   3  13        0.01       -3.15      3.86 o 
  -1   3  13       49.79       39.34      5.92 o 
   0   3  13        0.14        2.81      3.32 o 
   1   3  13        5.89        7.49      3.87 o 
   2   3  13        4.62        4.49      4.08 o 
  -5   4  13       32.91       46.76     10.70 o 
  -4   4  13      108.16      110.61     14.36 o 
  -3   4  13        2.70       -0.67      3.22 o 
  -2   4  13        0.41        3.05      3.37 o 
  -1   4  13        9.72        8.92      3.66 o 
   0   4  13       29.15       26.25      9.48 o 
   1   4  13        4.41       12.19      4.47 o 
  -4   5  13        5.14       11.12      6.99 o 
  -3   5  13        0.58        4.77      5.88 o 
  -2   5  13       27.19       36.10      6.73 o 
  -1   5  13        0.63        1.52      3.32 o 
   0   5  13        0.01       -0.68      3.35 o 
  -2  -5  14        1.93       -6.71      4.48 o 
  -1  -5  14        0.44        3.15      4.82 o 
   0  -5  14        0.39       -5.20      4.22 o 
  -3  -4  14        3.64       10.61      6.65 o 
  -2  -4  14       76.60       83.97     13.09 o 
  -1  -4  14       84.80       91.22     13.55 o 
   0  -4  14        0.20        2.05      4.48 o 
   1  -4  14        0.74        0.81      5.29 o 
  -4  -3  14        3.05       15.43      6.05 o 
  -3  -3  14       12.89       14.79      5.88 o 
  -2  -3  14        3.85        5.29      4.69 o 
  -1  -3  14       27.47       15.17      6.39 o 
   0  -3  14        1.25        5.84      5.63 o 
   1  -3  14        0.14        0.47      4.73 o 
   2  -3  14        0.35        2.56      4.94 o 
  -4  -2  14       11.35        4.69      5.03 o 
  -3  -2  14        0.01       -3.37      3.79 o 
  -2  -2  14       44.42       49.57     10.10 o 
  -1  -2  14        2.90        5.75      4.94 o 
   0  -2  14        6.88        6.58      7.01 o 
   1  -2  14        0.14        2.51      3.81 o 
   2  -2  14        2.69        3.00      4.28 o 
  -5  -1  14        1.70        0.00      4.69 o 
  -4  -1  14        4.98        0.00      4.13 o 
  -3  -1  14        0.67       -0.90      3.96 o 
  -2  -1  14        0.64        1.82      3.21 o 
  -1  -1  14       11.54       14.73      4.04 o 
   0  -1  14       11.43       13.25      4.03 o 
   1  -1  14        4.18        3.36      3.56 o 
   2  -1  14       38.26       48.99      7.33 o 
  -4   0  14       23.18       32.57      8.44 o 
  -3   0  14       10.33       10.73      3.80 o 
  -2   0  14        0.17        1.47      2.96 o 
  -1   0  14        0.12        1.71      3.22 o 
   0   0  14        4.66        5.86      3.56 o 
   1   0  14        2.43        1.42      3.38 o 
   2   0  14       18.12       17.16      4.73 o 
  -5   1  14       18.67       14.49      7.12 o 
  -4   1  14        5.23        6.99      4.56 o 
  -3   1  14       12.13       13.02      3.99 o 
  -2   1  14        9.13       13.51      4.00 o 
  -1   1  14        1.73        0.15      3.15 o 
   0   1  14        4.62        5.62      3.49 o 
   1   1  14        0.59        4.78      3.78 o 
   2   1  14        1.65       -0.61      3.26 o 
  -5   2  14        4.21        5.07      6.22 o 
  -4   2  14        0.91       -0.03      3.32 o 
  -3   2  14       16.50       17.26      4.46 o 
  -2   2  14        5.14        1.11      3.14 o 
  -1   2  14       34.65       47.55     13.75 o 
   0   2  14        8.58       12.06      4.09 o 
   1   2  14       34.61       25.11      5.49 o 
  -4   3  14       15.66       16.37      7.67 o 
  -3   3  14       43.05       51.50      6.88 o 
  -2   3  14        0.18        2.77      4.58 o 
  -1   3  14       42.57       49.18      6.95 o 
   0   3  14        4.71        5.46      5.58 o 
   1   3  14        3.97        6.86      4.25 o 
  -3   4  14        1.28        7.91      4.13 o 
  -2   4  14       18.35       14.46      4.70 o 
  -1   4  14        0.39        3.29      3.69 o 
  -1  -3  15       12.15       14.19      6.82 o 
  -3  -2  15        2.97       -0.55      4.56 o 
  -2  -2  15        3.61        6.05      5.46 o 
  -1  -2  15        3.09        4.77      5.24 o 
   0  -2  15        1.33       -1.11      5.29 o 
  -3  -1  15        0.06       -1.88      4.22 o 
  -2  -1  15        0.26       13.60      5.88 o 
  -1  -1  15        2.20       -3.83      3.12 o 
   0  -1  15       31.74       31.46      5.84 o 
  -3   0  15       17.98       29.74      5.81 o 
  -2   0  15       11.99       17.21      5.90 o 
  -1   0  15        1.18        2.08      3.36 o 
   0   0  15       28.75       24.74      6.39 o 
  -3   1  15        0.23        1.81      3.52 o 
  -2   1  15       15.57       20.69      5.75 o 
  -1   1  15        2.64       -0.66      3.54 o 
   0   1  15       10.39        9.69      4.34 o 
  -2   2  15        1.61       12.29      4.60 o 
  -1   2  15        0.27        3.54      9.57 o 
                                                 
